# Supplementary material for: Genome-Wide Analysis of KNOX Genes: Identification, Evolution, Comparative Genomics, Expression Dynamics, and Sub-Cellular Localization in Brassica napus
Source: Plants (Basel). 2025 Jul 14;14(14):2167. doi: 10.3390/plants14142167 (PMC12300509; doi:10.3390/plants14142167)
Supplement: Supplementary file 1 [file plants-14-02167-s001.zip]

Archive with 11 entries (11 files):
- Supplement file S1 KNOX Proteins list used in this paper.pdf
- Supplement file S10 Detailed data of RNA-seq and qRT-PCR.xlsx
- Supplement file S11 Primers list of KNOX genes in B. napus.xls
- Supplement file S2 Reciprocal Blastp analysis.pdf
- Supplement file S3 Detailed information for chromosomal distribution of KNOX genes from Brassica.xlsx
- Supplement file S4 KNOX protein sequences in Class I.txt
- Supplement file S5 KNOX protein sequences in Class II.txt
- Supplement file S6 KNOX protein sequences in Class III.txt
- Supplement file S7 Information of cis-acting elements on the promoters of KNOX genes in B.napus.xls
- Supplement file S8 Collinear gene pairs in B.napus.xlsx
- Supplement file S9 Duplication genes of KNOX in B.napus.xlsx
