# Supplementary material for: Genome-Wide Analysis of KNOX Genes: Identification, Evolution, Comparative Genomics, Expression Dynamics, and Sub-Cellular Localization in Brassica napus
Source: Plants (Basel). 2025 Jul 14;14(14):2167. doi: 10.3390/plants14142167 (PMC12300509; doi:10.3390/plants14142167)
Supplement: Supplementary file 1 [file plants-14-02167-s001.zip › Supplement file S10 Detailed data of RNA-seq and qRT-PCR.xlsx]

## Sheet: Raw data of qPCR
Raw data of qPCR
Gene names	Bud bolting	0.8 cm Bud	1.2 cm Bud	1.6 cm Bud	Sepal	Petal	Anther	Stamen	Seed	1 cm Silique	3 cm Silique	5 cm Silique	Young Leaf
BnGD11	22.0512	20.453	19.8685	20.8211	21.615	21.89	21.484	19.6045	21.4859	20.6656	19.0198	21.8118	20.5913
	21.9049	21.1098	19.9229	21.542	21.1025	20.8563	20.46	20.8222	21.3153	21.437	18.4292	20.6591	19.737
	22.214	21.1669	19.6668	21.9674	22.087	21.8825	21.3399	19.6165	21.1773	21.1704	18.7	21.7301	20.6822
Average	22.0567	20.9099	19.8194	21.4435	21.6015	21.5429	21.0946	20.0144	21.3262	21.091	18.7163	21.4004	20.3369
BnPPR	19.9233	19.993	22.2726	21.0937	22.0369	19.0786	20.1381	19.2159	21.2474	21.1014	20.6836	18.6836	21.7082
	20.2621	19.4214	22.2621	21.5068	22.0075	19.1878	20.6345	19.1598	21.0352	21.4168	20.3561	18.3561	21.135
	20.7299	19.3658	22.0069	21.0189	22.1022	19.963	20.0719	19.099	21.4236	21.5237	20.7317	18.7317	21.3789
Average	20.3051	19.5934	22.1805	21.2065	22.0489	19.4098	20.2815	19.1582	21.2354	21.3473	20.5905	18.5905	21.4074
Geomean datas-reference genes	21.1628	20.241	20.9668	21.3246	21.824	20.4486	20.6841	19.5816	21.2807	21.2188	19.631	19.946	20.8652
BnSTM-A	30.9353	30.0319	29.2	30.5067	30.2105	30.9419	30.514	30.2496	30.0788	31.4011	28.1414	31.3772	31.0775
	31.408	29.3107	29.9299	30.4136	30.377	31.5855	30.4485	29.8558	29.129	31.454	28.2895	31.167	30.5186
	30.7709	29.1232	29.2331	30.4687	30.5039	31.3786	30.6044	29.8032	29.5353	31.1754	28.8635	31.7581	30.9836
Average	31.0381	29.4886	29.4543	30.463	30.3638	31.302	30.5223	29.9695	29.581	31.3435	28.4315	31.4341	30.8599
BnSTM-C	29.7989	28.2294	29.7979	30.5589	29.7684	31.2748	30.1262	29.5995	29.9745	31.1089	28.6779	31.9534	31.1133
	29.6037	28.3403	29.2648	30.5264	30.9265	31.3142	30.0059	30.0828	29.9916	31.5177	28.4532	31.3835	31.6465
	29.489	28.3711	29.2937	29.9281	30.7826	32.0413	30.2201	29.3751	29.7799	30.9676	28.2442	31.5319	31.1424
Average	29.6305	28.3136	29.4521	30.3378	30.4925	31.5434	30.1174	29.6858	29.9153	31.1981	28.4584	31.6229	31.3008
BnKNAT1-A	29.5241	28.3239	29.4111	30.0066	30.1555	32.2312	30.4487	29.5929	31.3668	32.5624	28.2895	32.0162	31.5227
	29.625	28.3077	29.4162	30.8873	31.4497	32.1076	30.0802	29.7352	31.2822	31.9688	28.8635	38.2159	31.5784
	29.014	28.0114	29.0675	30.4189	30.1327	32.0874	30.3643	29.1342	31.2882	32.7096	28.739	38.2587	31.4197
Average	29.3877	28.2143	29.2983	30.4376	30.5793	32.1421	30.2977	29.4874	31.3124	32.4136	28.6306	36.1636	31.507
BnKNAT1a-C	29.9422	28.2193	29.3646	30.455	30.569	32.2355	30.2188	28.9289	30.8295	30.9701	28.5139	32.5753	36.2068
	29.6824	28.0894	29.548	30.5861	30.8865	32.0966	30.7038	29.8619	30.5211	30.8637	28.6401	32.8031	36.0472
	29.6076	28.2464	29.2458	30.584	30.4793	32.0272	30.7313	29.8995	30.2507	30.7444	28.0866	32.312	36.9363
Average	29.7441	28.185	29.3861	30.5417	30.6449	32.1198	30.5513	29.5634	30.5338	30.8594	28.4135	32.5635	36.3968
BnKNAT1b-C	29.0551	29.5625	29.624	31.8334	30.0153	31.1317	30.0005	29.7516	31.3101	33.0458	29.2233	33.6645	33.1084
	29.1295	29.3702	29.8334	31.2987	31.3053	31.3473	30.236	29.8503	31.3808	32.5932	29.1546	33.599	33.1115
	29.1316	30.0134	29.9552	31.952	30.8181	31.4107	30.4579	29.9809	31.494	32.4392	30.072	33.617	33.1172
Average	29.1054	29.6487	29.8042	31.6947	30.7129	31.2966	30.2315	29.8609	31.395	32.6927	29.4833	33.6268	33.1124
BnKNAT2-A	29.6341	29.3907	29.0575	31.1904	30.6956	32.5547	30.9521	29.2331	30.2135	30.5728	28.1445	30.1178	33.4363
	29.7504	29.6142	29.681	31.489	30.2836	32.229	30.1145	29.7518	30.4096	30.6562	28.1351	30.139	33.6159
	29.0595	29.7523	29.826	29.9646	30.1997	32.738	30.36	29.9072	30.6617	30.0666	28.8417	30.401	33.5668
Average	29.4813	29.5857	29.5215	30.8813	30.393	32.5072	30.4755	29.6307	30.4282	30.4319	28.3738	30.2192	33.5397
BnKNAT2-C	30.429	29.8584	29.0298	31.0495	30.415	32.692	30.216	32.8701	30.0867	30.0529	31.157	31.5252	31.8906
	30.0097	29.7348	29.6559	31.4776	30.4225	32.5851	30.3438	32.6198	30.9451	30.1825	31.1652	31.468	31.5342
	30.5527	29.6656	29.5435	31.9503	30.6909	32.0511	30.4163	32.8118	30.7514	30.1337	31.9581	31.1577	31.001
Average	30.3305	29.7529	29.4097	31.4925	30.5095	32.4427	30.3254	32.7672	30.5944	30.123	31.4268	31.3836	31.4753
BnGD11	18.1813	20.0958	19.3881	19.2824	20.9705	19.4058	20.7573	19.2307	17.0427	19.377	21.4817	20.1855	18.4485
	18.1872	20.0728	19.7372	19.9435	20.3082	19.2378	20.5899	19.3398	17.582	19.5039	21.8309	20.3786	18.6044
	18.3354	20.1206	19.0215	19.3003	20.2844	19.531	20.6062	19.7379	17.7437	19.696	21.8309	20.4958	18.7957
Average	18.2346	20.0964	19.3823	19.5087	20.521	19.3915	20.6511	19.4361	17.4562	19.5256	21.7145	20.3533	18.6162
BnKNAT6a-A	29.6326	28.9233	29.2726	29.9075	30.1014	31.0454	30.2805	30.099	32.5692	29.4806	31.4982	29.3536	31.9804
	29.2311	28.6166	29.2621	29.1022	30.4168	31.2267	30.036	30.0156	32.3902	29.0654	31.4834	29.5764	31.0896
	29.4922	28.7299	29.0069	29.0786	30.5237	31.0209	30.8175	30.1739	32.7436	29.7321	31.853	29.3054	31.993
Average	29.4519	28.7566	29.1805	29.3628	30.3473	31.0977	30.378	30.0962	32.5677	29.426	31.6115	29.4118	31.6877
	29.2639	28.581	29.0937	29.1878	30.6836	29.9933	30.5277	30.6551	29.789	29.57	31.8848	31.6533	30.3658
BnKNAT6a-C	29.3719	28.9448	29.5068	29.963	30.3561	29.7082	30.0233	30.5629	29.3516	29.4214	31.1378	31.4736	30.5188
	29.235	28.5008	29.0189	29.1381	30.7317	29.7421	30.1864	30.1219	29.3658	29.0454	31.1792	31.0962	30.3282
Average	29.2903	28.6755	29.2065	29.4296	30.5905	29.8145	30.2458	30.4466	29.5021	29.3456	31.4006	31.4077	30.4043
BnKNAT6b-A	29.5245	29.5268	29.1054	29.0233	30.2143	29.777	29.4982	30.0985	31.5245	29.6536	31.6741	30.5268	29.56
	29.0904	29.2143	29.1445	29.0085	30.6945	29.4403	29.3219	30.6404	31.7169	29.8792	31.2468	30.4485	29.549
	29.0785	29.3852	29.2008	29.0914	30.1474	29.5437	29.7133	30.7442	31.0403	29.4601	31.2777	30.3237	29.1054
Average	29.2311	29.3754	29.1502	29.0411	30.3521	29.587	29.5112	30.4944	31.4272	29.6643	31.3995	30.433	29.4048
BnKNAT6b-C	29.9692	29.2433	29.3691	29.0369	31.1848	30.7436	29.2008	33.1598	32.4236	32.7323	29.5066	30.0914	29.0384
	29.5117	29.2354	29.3192	30.3525	31.2382	30.4412	29.5778	33.7049	32.4715	32.8529	29.1683	30.0032	29.8059
	29.4257	29.3056	29.168	30.3375	31.3831	30.7752	29.6349	33.3888	32.2237	32.9022	29.2237	30.6781	29.4603
Average	29.6355	29.2614	29.2854	29.909	31.2687	30.6533	29.4711	33.4178	32.373	32.8291	29.2995	30.2576	29.4349
BnKNAT3a-A	29.3701	28.0079	29.3051	29.1453	29.5269	30.1146	29.1784	32.2867	31.5656	28.9711	30.015	29.4971	28.2584
	29.098	28.4744	29.0249	29.0996	29.6597	30.1241	29.2473	31.8999	31.8896	28.9142	30.8573	29.4929	28.2433
	29.6163	28.0546	29.5476	29.8121	29.6042	30.3091	29.4799	32.1851	31.5802	28.9418	30.6103	29.762	28.2021
Average	29.3615	28.179	29.2925	29.3523	29.597	30.1826	29.3019	32.1239	31.6785	28.9423	30.4942	29.584	28.2346
BnKNAT3a-C	28.5076	28.3672	29.2407	30.6583	27.9056	29.1151	29.3317	32.1902	30.9464	28.1701	30.342	29.0174	28.3095
	29.4179	28.0518	29.5184	30.7171	27.5969	29.1176	29.4503	32.0306	30.8287	28.5583	30.3636	29.6624	28.5322
	28.609	28.4617	29.4193	30.05	27.0265	29.1382	29.5874	32.604	31.2929	28.8302	30.1524	29.7314	28.4642
Average	28.8448	28.2935	29.3928	30.4751	27.5097	29.1236	29.4565	32.2749	31.0227	28.5195	30.286	29.4704	28.4353
BnKNAT3b-A	29.1439	28.7484	29.3429	29.1019	30.1316	30.4882	29.327	30.9078	32.5261	28.1034	30.5027	29.2519	29.2876
	28.0942	28.3795	29.0361	29.6858	30.4949	30.0319	29.7089	30.5832	32.708	28.79	30.4499	29.9211	29.9769
	29.0592	28.6556	29.858	29.5049	30.0801	30.1212	29.7553	30.2684	32.4075	28.9576	30.3943	29.792	29.184
Average	28.7658	28.5945	29.4123	29.4309	30.2355	30.2138	29.5971	30.5864	32.5472	28.617	30.4489	29.655	29.4828
BnGD11	18.9372	20.4023	17.2919	20.9099	18.2778	20.4636	17.0543	20.582	17.7564	20.4733	18.1792	17.0542	17.3945
	18.6743	20.8109	17.1271	20.4292	18.672	20.0079	17.4213	20.6459	17.2924	20.6584	18.0528	17.1778	17.4999
	18.1054	20.1166	17.9852	20.882	18.5612	20.5306	17.4606	20.3818	17.2545	20.582	18.774	17.7564	17.5248
Average	18.5723	20.4433	17.4681	20.7403	18.5037	20.334	17.3121	20.5366	17.4344	20.5712	18.3353	17.3295	17.4731
BnKNAT3b-C	28.9053	29.649	30.4171	30.7755	32.0287	30.984	30.1218	31.0739	30.8282	29.4783	27.3928	29.0356	30.7955
	28.9446	29.3039	30.4137	30.1388	32.1957	30.1347	30.1663	31.4476	30.927	29.3171	27.8124	29.3588	30.5117
	28.9447	29.0717	30.4735	30.3488	32.0729	30.2846	30.2524	31.0749	30.3555	29.0502	27.7218	29.6583	30.122
Average	28.9315	29.3415	30.4347	30.421	32.0991	30.4678	30.1802	31.1988	30.7036	29.2819	27.6423	29.3509	30.4764
BnKNAT4a-A	29.621	29.5686	30.1304	30.4389	32.0831	33.2326	30.7749	32.0869	30.5057	29.7935	30.6169	29.0883	29.94
	29.1515	29.0083	30.3964	30.9907	32.1566	33.2549	30.199	32.652	30.7871	29.7919	30.1756	29.1861	29.5293
	29.1659	29.4561	30.2526	30.9832	32.7835	33.3284	30.055	32.3221	30.4027	29.669	30.7372	29.249	29.5175
Average	29.3128	29.3443	30.2598	30.8043	32.3411	33.272	30.343	32.3537	30.5652	29.7515	30.5099	29.1745	29.6623
BnKNAT4a-C	30.1223	29.0353	30.1755	30.0797	32.6615	29.4507	30.5272	31.1601	31.035	30.8801	29.3436	29.8221	29.7661
	30.5363	29.6742	30.2089	30.991	32.1626	29.4412	30.2916	30.6063	31.9982	30.4445	29.4973	29.8236	29.8179
	30.5083	29.4935	30.6866	30.2786	32.2273	29.1283	30.3009	30.2919	31.5454	30.5971	29.6164	29.6983	29.6878
Average	30.3889	29.401	30.357	30.4497	32.3505	29.3401	30.3732	30.6861	31.5262	30.6406	29.4857	29.7814	29.7572
BnKNAT4b-A	29.6894	29.4122	29.3568	30.0833	31.8338	28.9187	30.295	32.147	31.1673	30.6977	29.0263	30.0119	30.159
	29.6981	29.7608	29.5468	30.133	31.4939	28.761	30.9469	32.0425	31.3954	30.0677	29.817	30.9103	30.1525
	29.7457	29.6289	29.4427	29.0552	31.0804	28.1813	30.8083	32.0615	31.7445	30.0584	29.0867	30.5007	29.9117
Average	29.7111	29.6006	29.4487	29.7572	31.4693	28.6203	30.6834	32.0837	31.4357	30.2746	29.31	30.4743	30.0744
BnKNAT4b-C	29.0384	29.6911	29.0549	30.6915	31.1353	29.7396	30.8815	31.3346	30.9853	29.1882	29.7237	30.9008	29.5856
	29.0041	29.5093	29.1758	30.401	31.3131	29.192	30.2807	31.2963	30.928	29.6373	29.6839	30.1981	29.5326
	29.0083	29.4453	29.868	30.8247	30.8596	29.219	30.8161	31.0216	30.1807	29.4608	29.8963	30.1085	29.1797
Average	29.0169	29.5486	29.3662	30.6391	31.1027	29.3836	30.6594	31.2175	30.698	29.4288	29.768	30.4025	29.4326
BnKNAT5a-A	29.1294	29.1166	30.3	30.7461	31.8019	28.9377	28.998	31.0597	30.3551	29.3483	28.7239	29.6323	29.5283
	29.1024	29.877	30.5817	30.1391	31.0383	28.9723	28.6847	32.8095	30.3741	29.3754	28.8891	29.5035	29.0171
	29.62	29.3354	30.5972	30.2516	31.0276	28.8711	28.4972	30.0927	30.2663	29.5042	28.4942	29.5545	29.1059
Average	29.2839	29.443	30.493	30.3789	31.2893	28.927	28.7267	31.3206	30.3318	29.4093	28.7024	29.5635	29.2171
BnGD11	19.2979	20.0183	18.0322	20.1175	19.253	20.0312	18.2605	17.1421	19.1548	18.0973	17.274	18.0811	20.9065
	19.2666	20.2375	18.7581	20.9294	19.5475	20.3757	18.1295	17.5027	19.1639	18.059	17.1776	18.8883	20.461
	19.4154	20.3885	18.6051	20.417	19.7899	20.8751	18.1577	17.9387	19.1079	18.7133	17.4675	18.7306	20.7158
Average	19.3266	20.2148	18.4651	20.488	19.5301	20.4273	18.1826	17.5278	19.1422	18.2899	17.3064	18.5667	20.6944
BnKNAT5a-C	29.0056	29.6316	30.1694	30.4249	28.974	29.9818	30.981	30.5419	29.0983	29.2107	29.6422	29.3664	30.507
	29.3553	29.6906	30.0905	30.7378	28.9032	29.3221	30.2313	30.0972	29.6132	29.7893	29.3259	29.6118	30.2522
	29.3816	29.4808	30.5247	30.3159	28.3834	29.6803	30.1208	30.7773	29.8077	29.6641	29.4358	29.5989	30.0522
Average	29.2475	29.601	30.2615	30.4929	28.7536	29.6614	30.4444	30.4721	29.5064	29.5547	29.468	29.5257	30.2705
BnKNAT5b-A	29.8311	29.4982	30.0985	30.6536	31.3237	28.5008	30.5188	29.3572	29.8859	29.3913	30.5369	28.897	29.2792
	29.5166	29.3219	30.6404	30.8792	31.56	28.9933	30.3282	29.691	29.183	29.4301	30.7851	28.5483	29.5291
	29.7794	29.7133	30.7442	30.4601	31.549	28.7421	30.0904	29.2518	29.3655	29.5755	30.1325	28.4804	29.4229
Average	29.7091	29.5112	30.4944	30.6643	31.4776	28.7454	30.3125	29.4334	29.4781	29.4656	30.4848	28.6419	29.4104
BnKNAT5b-C	29.4832	28.918	29.7169	29.4485	31.9448	30.1864	30.0785	30.6345	29.7104	29.5782	30.0836	28.2868	29.5155
	29.3303	28.5362	29.0403	29.0843	31.9776	30.5692	30.3852	30.0719	29.2474	29.135	30.1181	28.7907	29.3369
	29.9074	28.162	29.1804	29.1271	31.7121	30.3902	30.1445	30.2159	29.0352	29.3789	30.4954	28.6965	29.8506
Average	29.5736	28.5388	29.3125	29.22	31.8782	30.3819	30.2027	30.3074	29.331	29.364	30.2324	28.5913	29.5676
BnKNAT7a-A	28.8019	29.2706	30.6387	30.745	30.0249	34.4055	28.1442	26.6848	29.1077	30.845	28.263	28.1733	30.9029
	28.5828	29.7748	30.5901	30.2846	30.098	34.7977	28.2162	27.6156	29.2409	30.5117	28.4456	28.154	30.9979
	28.3351	29.535	30.5172	30.9615	30.0518	34.0081	28.2543	27.4143	29.069	30.131	28.9609	28.2551	30.6213
Average	28.5733	29.5268	30.582	30.6637	30.0582	34.4038	28.2049	27.2382	29.1392	30.4959	28.5565	28.1941	30.8407
BnKNAT7a-C	29.0229	29.8352	30.8622	30.8272	31.589	32.8145	28.9119	27.0278	30.193	30.5832	28.1494	28.6446	30.3908
	30.3433	29.0575	30.2175	30.0887	31.5174	32.1469	28.7782	27.2041	30.2417	30.0143	28.7433	29.6928	30.4442
	29.1946	29.044	30.9313	30.3883	31.0741	32.0349	28.4064	27.0681	30.9019	30.4095	28.9543	28.3298	30.7885
Average	29.5203	29.3123	30.6703	30.4348	31.3935	32.3321	28.6988	27.1	30.4456	30.3357	28.6157	28.8891	30.5412
BnKNAT7b-A	29.6582	29.245	29.0958	30.2434	31.5077	31.3237	29.7911	27.1615	29.6232	30.0857	28.6959	28.0166	30.5473
	29.2757	29.154	29.7895	30.2252	31.2559	31.5368	29.1103	27.0454	29.6199	30.1938	28.5657	28.1769	30.8929
	29.8679	29.055	29.6132	30.285	31.5864	31.1051	29.8459	27.2664	29.9411	30.029	28.131	28.4883	30.8439
Average	29.6006	29.1513	29.4995	30.2512	31.45	31.3219	29.5824	27.1578	29.728	30.1028	28.4642	28.2273	30.7614
BnKNAT7b-C	29.7846	29.5677	30.4903	30.9975	32.9199	32.1395	29.9273	27.4771	29.3163	29.6685	28.296	29.6473	30.2117
	28.9608	29.474	30.0289	30.0369	32.4772	32.3665	29.9864	27.5586	29.6843	29.8835	28.8164	29.4387	30.6073
	29.974	29.3318	30.5132	30.8184	32.9187	32.6601	29.6572	27.4263	29.3385	29.7589	28.8471	29.4527	30.4852
Average	29.5731	29.4579	30.3441	30.6176	32.7719	32.3887	29.857	27.4873	29.4464	29.7703	28.6532	29.5129	30.4347
BnGD11	19.6915	19.1277	21.2606	20.6549	20.1899	18.391	20.9987	19.8568	21.3837	21.5652	18.4068	20.7976	21.9118
	19.8888	19.3683	21.1324	20.2122	20.8341	18.1519	20.6687	19.6944	21.0009	21.318	18.4066	20.9371	21.1416
	19.1217	19.3467	21.1029	20.2486	20.6279	18.6478	20.7194	19.368	21.8448	21.1284	18.2477	20.3272	21.0454
Average	19.5673	19.2809	21.1653	20.3719	20.5506	18.3969	20.7956	19.6397	21.4098	21.3372	18.3537	20.6873	21.3663
BnKNAT7c-C	29.3941	29.2648	31.2272	31.788	31.0826	34.9795	29.546	27.1601	29.5397	29.5408	28.5309	30.7335	31.2274
	29.3963	29.3728	31.4643	31.2729	31.5534	34.4981	29.4196	27.0836	29.5177	29.7284	28.3817	30.4475	30.5368
	29.3352	29.3274	31.2327	31.1629	31.8883	34.446	29.4463	27.1949	29.4609	29.6853	28.3333	30.4044	31.6506
Average	29.3752	29.3217	31.3081	31.4079	31.5081	34.6412	29.4706	27.1462	29.5061	29.6515	28.4153	30.5284	31.1383
BnKNATM1-A	32.7364	33.1156	32.3377	33.3761	32.4526	34.0015	32.7731	36.6124	28.6433	32.5309	31.8432	32.6009	32.2533
	32.1627	33.0353	32.0695	33.3211	32.6844	34.8288	32.8548	36.8414	29.5131	32.883	32.0543	31.978	32.4771
	32.5443	33.8319	32.6219	33.4146	32.5249	34.576	32.8792	36.2501	28.4956	31.983	32.0841	32.4775	32.9281
Average	32.4811	33.3276	32.343	33.3706	32.554	34.4688	32.8357	36.5679	28.884	32.4656	31.9939	32.3521	32.5528
BnKNATM1-C	31.3474	32.0252	32.6681	31.8375	31.8682	36.2037	30.7478	34.1269	29.0297	32.7178	31.0316	33.0612	32.3984
	31.1725	32.5371	32.3183	32.1448	31.6282	36.1648	30.6673	34.6491	29.0955	32.6474	30.6329	33.007	32.9113
	31.2231	32.693	32.7072	31.2535	31.2812	36.1457	30.6727	34.2097	29.0725	31.9154	30.6697	33.0286	32.5063
Average	31.2477	32.4184	32.5645	31.7453	31.5925	36.1714	30.6959	34.3286	29.0659	32.4269	30.7781	33.0323	32.6053
BnKNATM2-A	34.5803	33.3124	32.9146	31.6484	32.4593	34.1734	31.2928	32.6239	29.088	33.0892	29.9262	31.6327	32.6788
	34.4791	33.9425	32.8582	31.9855	32.8133	34.3742	31.4998	32.3951	29.0298	32.8818	30.9475	31.9918	32.9573
	34.6506	33.3446	32.1917	30.8978	32.7093	34.2706	31.3802	32.0432	29.0399	32.536	29.8087	32.3868	32.156
Average	34.57	33.5332	32.6548	31.5106	32.6607	34.2727	31.3909	32.3541	29.0525	32.8357	30.2275	32.0037	32.5973
BnKNATM2-C	33.3551	32.3551	33.5186	32.1997	35.981	32.4927	30.956	31.401	29.038	33.5892	32.0377	32.3907	33.368
	33.5229	32.7256	33.3038	31.5391	35.6376	32.8936	30.7246	31.8941	29.0023	32.8676	31.5027	32.3688	33.1829
	33.8235	32.701	33.9982	32.1128	35.696	32.5255	30.5593	31.3811	29.0758	33.6994	31.938	32.6003	33.4323
Average	33.5672	32.5939	33.6069	31.9505	35.7715	32.6373	30.7466	31.5587	29.0387	33.3854	31.8261	32.4532	33.3277

## Sheet: Processed data of qRT-PCR
Relative expression level
Gene names	reference gene	BnSTM-A	△Ct	△△Ct	RE	BnSTM-C	△Ct	△△Ct	RE	BnKNAT1-A	△Ct	△△Ct	RE	BnKNAT1a-C	△Ct	△△Ct	RE	BnKNAT1b-C	△Ct	△△Ct	RE	BnKNAT2-A	△Ct	△△Ct	RE	BnKNAT2-C	△Ct	△△Ct	RE	BnKNAT6a-A	△Ct	△△Ct	RE	BnKNAT6a-C	△Ct	△△Ct	RE	BnKNAT6b-A	△Ct	△△Ct	RE	BnKNAT6b-C	△Ct	△△Ct	RE	BnKNAT3a-A	△Ct	△△Ct	RE
Bud bolting	21.1628	31.0381	9.8753	0	1	29.6305	8.46773	-1.40757	2.6529	29.721	8.55824	-1.31705	2.49157	29.7441	8.5813	-1.294	2.45207	29.4387	8.27595	-1.59934	3.03006	29.8147	8.65187	-1.22342	2.335	30.3305	9.16768	-0.707621	1.63311	29.4519	8.28914	-1.58615	3.00247	29.2903	8.12747	-1.74783	3.35852	29.2311	8.06834	-1.80696	3.49905	29.6355	8.47273	-1.40257	2.64371	29.3615	8.19867	-1.67662	3.19679
0.8 cm Bud	20.241	29.4886	9.2476	-0.627701	1.5451	28.3136	8.07261	-1.80268	3.48869	28.5477	8.30668	-1.56861	2.9662	28.185	7.94407	-1.93123	3.8138	29.6487	9.40775	-0.467545	1.38275	29.5857	9.34478	-0.530517	1.44445	29.7529	9.51198	-0.363318	1.28638	28.7566	8.51564	-1.35965	2.56624	28.6755	8.43454	-1.44076	2.71463	29.3754	9.13445	-0.740842	1.67115	29.2614	9.02045	-0.854844	1.80856	28.179	7.93801	-1.93729	3.82984
1.2 cm Bud	20.9668	29.4543	8.48756	-1.38774	2.61668	29.4521	8.48536	-1.38994	2.62068	29.2983	8.33151	-1.54379	2.9156	29.3861	8.41936	-1.45593	2.74334	29.8042	8.83744	-1.03786	2.05318	29.5215	8.55469	-1.3206	2.4977	29.4097	8.44296	-1.43234	2.69884	29.1805	8.21378	-1.66152	3.1635	29.2065	8.2397	-1.6356	3.10716	29.1502	8.18344	-1.69186	3.23073	29.2854	8.31864	-1.55666	2.94172	29.2925	8.32577	-1.54952	2.9272
1.6 cm Bud	21.3246	30.463	9.13835	-0.73695	1.66665	30.3378	9.01318	-0.862114	1.8177	30.4376	9.11294	-0.762362	1.69626	30.5417	9.21705	-0.658249	1.57817	31.6947	10.37	0.494743	0.709688	30.8813	9.55668	-0.318617	1.24713	31.4925	10.1678	0.292507	0.816482	29.3628	8.03812	-1.83718	3.57311	29.4296	8.10499	-1.7703	3.41125	29.0411	7.71642	-2.15887	4.46566	29.909	8.58431	-1.29099	2.44696	29.3523	8.02769	-1.84761	3.59903
Sepal	21.824	30.3638	8.53977	-1.33553	2.52368	30.4925	8.66847	-1.20682	2.30829	30.5793	8.75527	-1.12003	2.17351	30.6449	8.82089	-1.05441	2.07687	30.7129	8.88885	-0.986443	1.98129	30.393	8.56892	-1.30637	2.47319	30.5095	8.68541	-1.18988	2.28134	30.3473	8.52324	-1.35206	2.55276	30.5905	8.76641	-1.10889	2.1568	30.3521	8.52803	-1.34727	2.5443	31.2687	9.44467	-0.430631	1.34782	29.597	7.77292	-2.10237	4.29415
Petal	20.4486	31.302	10.8534	0.978123	0.50764	31.5434	11.0949	1.21956	0.429415	32.1421	11.6935	1.81819	0.283576	32.1198	11.6712	1.79592	0.287987	31.2966	10.848	0.972697	0.509552	32.5072	12.0586	2.18334	0.220166	32.4427	11.9942	2.11888	0.230225	31.0977	10.6491	0.773806	0.584873	29.8145	9.36597	-0.509328	1.42339	29.587	9.13845	-0.736848	1.66653	30.6533	10.2047	0.329448	0.795841	30.1826	9.734	-0.141299	1.1029
Anther	20.6841	30.5223	9.83823	-0.0370661	1.02603	30.1174	9.43333	-0.441968	1.35846	30.2977	9.61363	-0.26167	1.19887	30.5513	9.86721	-0.00808308	1.00562	30.2315	9.54737	-0.327925	1.25521	30.4755	9.79146	-0.0838327	1.05983	30.3254	9.64128	-0.234018	1.17611	30.378	9.69397	-0.18133	1.13393	30.2458	9.5617	-0.313601	1.24281	29.5112	8.82708	-1.04822	2.06798	29.4711	8.78706	-1.08824	2.12614	29.3019	8.61778	-1.25752	2.39084
Stamen	19.5816	29.9695	10.3879	0.512591	0.700962	29.6858	10.1041	0.228853	0.853313	29.4874	9.9058	0.0305015	0.97908	29.5634	9.98174	0.106448	0.928872	29.8609	10.2793	0.403993	0.755764	29.6307	10.0491	0.17377	0.886523	32.7672	13.1856	3.31027	0.100811	30.0962	10.5145	0.639229	0.642056	30.4466	10.865	0.989703	0.503582	30.4944	10.9127	1.03743	0.487193	33.4178	13.8362	3.96089	0.0642173	32.1239	12.5422	2.66693	0.157462
Seed	21.2807	29.581	8.30029	-1.57501	2.97937	29.9153	8.63458	-1.24072	2.36317	31.3124	10.0316	0.156344	0.897296	30.5338	9.25302	-0.622279	1.5393	31.395	10.1142	0.238929	0.847374	30.4282	9.14749	-0.727808	1.65612	30.5944	9.31367	-0.561631	1.47594	32.5677	11.2869	1.41163	0.375887	29.5021	8.2214	-1.65389	3.14682	31.4272	10.1465	0.271183	0.82864	32.373	11.0922	1.21692	0.430202	31.6785	10.3977	0.522439	0.696194
1 cm Silique	21.2188	31.3435	10.1247	0.249444	0.841221	31.1981	9.97933	0.10403	0.930431	32.4136	11.1949	1.31955	0.400659	30.8594	9.64064	-0.234659	1.17663	32.6927	11.474	1.5987	0.330175	30.4319	9.21312	-0.662175	1.58247	30.123	8.90426	-0.971032	1.96024	29.426	8.20729	-1.668	3.17774	29.3456	8.12685	-1.74845	3.35996	29.6643	8.44555	-1.42975	2.69399	32.8291	11.6104	1.7351	0.300389	28.9423	7.72359	-2.1517	4.44352
3 cm Silique	19.631	28.4315	8.80043	-1.07487	2.10653	28.4584	8.82739	-1.04791	2.06753	28.6306	8.99962	-0.875681	1.83487	28.4135	8.78248	-1.09282	2.1329	29.4833	9.85229	-0.02301	1.01608	28.3738	8.74276	-1.13254	2.19244	31.4268	11.7957	1.92043	0.264176	31.6115	11.9805	2.10519	0.232421	31.4006	11.7696	1.89427	0.269009	31.3995	11.7685	1.89318	0.269212	29.2995	9.66851	-0.206786	1.15411	30.4942	10.8632	0.987906	0.504209
5 cm Silique	19.946	31.4341	11.4881	1.61281	0.32696	31.6229	11.6769	1.80164	0.286848	36.1636	16.2176	6.34231	0.0123247	32.5635	12.6175	2.74218	0.149459	33.6268	13.6809	3.80557	0.0715171	30.2192	10.2733	0.397957	0.758932	31.3836	11.4377	1.56236	0.338597	29.4118	9.46584	-0.409459	1.32819	31.4077	11.4617	1.58641	0.332999	30.433	10.487	0.611717	0.654418	30.2576	10.3116	0.436278	0.739039	29.584	9.638	-0.237295	1.17878
Young Leaf	20.8652	30.8599	9.99464	0.119341	0.920608	31.3008	10.4355	0.560219	0.678199	31.507	10.6417	0.76642	0.587875	36.3968	15.5315	5.65621	0.0198295	33.1124	12.2471	2.37184	0.193199	33.5397	12.6744	2.79912	0.143675	31.4753	10.61	0.734752	0.600921	31.6877	10.8224	0.947117	0.518668	30.4043	9.53903	-0.336263	1.26248	29.4048	8.53955	-1.33574	2.52406	29.4349	8.56964	-1.30565	2.47196	28.2346	7.36937	-2.50593	5.68016
[truncated: 80 more columns]

## Sheet: Heatmap data
Heatmap data
Gene names	BnSTM-A	BnSTM-C	BnKNAT1-A	BnKNAT1a-C	BnKNAT1b-C	BnKNAT2-A	BnKNAT2-C	BnKNAT6a-A	BnKNAT6a-C	BnKNAT6b-A	BnKNAT6b-C	BnKNAT3a-A	BnKNAT3a-C	BnKNAT3b-A	BnKNAT3b-C	BnKNAT4a-A	BnKNAT4a-C	BnKNAT4b-A	BnKNAT4b-C	BnKNAT5a-A	BnKNAT5a-C	BnKNAT5b-A	BnKNAT5b-C	BnKNAT7a-A	BnKNAT7a-C	BnKNAT7b-A	BnKNAT7b-C	BnKNAT7c-C	BnKNATM1-A	BnKNATM1-C	BnKNATM2-A	BnKNATM2-C
Bud bolting	1	2.6529	2.49157	2.45207	3.03006	2.335	1.63311	3.00247	3.35852	3.49905	2.64371	4.57332	4.57332	4.83104	4.30667	3.30646	1.56823	2.50887	4.05916	3.37326	3.45955	2.51233	2.7596	1.97227	2.86359	2.70851	2.76056	3.16656	0.36779	0.864784	0.086455	0.173249
0.8 cm Bud	1.5451	3.48869	2.9662	3.8138	1.38275	1.44445	1.28638	2.56624	2.71463	1.67115	1.80856	3.82984	3.53749	2.8714	1.71087	1.70756	1.64181	1.42964	1.48216	1.59469	1.42926	1.5211	2.98455	1.50469	1.74594	1.95198	1.57833	1.7346	0.107967	0.202757	0.09363	0.17954
1.2 cm Bud	2.07686	2.62068	2.9156	2.74334	2.05318	2.4977	2.69884	3.1635	3.10716	3.23073	2.94172	2.9272	2.73071	2.694	1.32622	1.49722	1.39968	2.62683	2.78144	1.27376	1.49542	1.27252	2.88691	1.19753	1.12641	2.53596	1.41219	0.723975	0.353324	0.303029	0.284643	0.147131
1.6 cm Bud	1.66665	1.8177	1.69626	1.57817	0.709688	1.24713	0.816482	3.57311	3.41125	4.46566	2.44696	3.59903	1.6527	3.40838	1.71586	1.31555	1.68205	2.71841	1.47517	1.76664	1.63251	1.44959	3.94483	1.4502	1.69959	1.9302	1.49729	0.865756	0.22211	0.685234	0.806283	0.594358
Sepal	2.52368	2.30829	2.17351	2.07687	1.98129	2.47319	2.28134	2.55276	2.1568	2.5443	1.34782	4.29415	2.28101	2.75838	0.757962	0.640942	0.636779	1.17283	1.51222	1.32874	1.92623	1.16617	0.883426	1.12853	1.23613	1.18868	0.475466	1.14175	0.553003	1.07685	0.513586	0.0594496
Petal	0.50764	0.429415	0.283576	0.287987	0.509552	0.220166	0.230225	0.584873	1.42339	1.66653	0.795841	1.1029	2.29776	1.0793	0.905059	0.129578	1.97764	3.25698	1.91894	2.63324	1.58279	2.98652	0.96055	0.0591323	0.24858	0.500693	0.23901	0.0501592	0.0565276	0.0173667	0.0647545	0.201185
Anther	1.02603	1.35846	1.19887	1.00562	1.25521	1.05983	1.17611	1.13393	1.24281	2.06798	2.12614	2.39084	2.14783	1.94841	1.30064	1.16185	1.13771	0.917634	0.933011	3.56208	1.08298	1.18666	1.28044	5.11413	3.63146	1.9683	1.62722	2.12689	0.206421	0.90969	0.561926	0.878273
Stamen	0.700962	0.853313	0.97908	0.928872	0.755764	0.886523	0.100811	0.642056	0.503582	0.487193	0.0642173	0.157462	0.14181	0.457076	0.298993	0.134275	0.426573	0.161913	0.295131	0.274771	0.494767	1.01648	0.554594	4.65477	5.12285	4.92178	3.91661	4.96139	0.00723392	0.0341586	0.134236	0.23297
Seed	2.97937	2.36317	0.897296	1.5393	0.847374	1.65612	1.47594	0.375887	3.14682	0.82864	0.430202	0.696194	1.09684	0.381252	1.36835	1.50617	0.773699	0.823778	1.37366	1.77059	3.13749	3.19962	3.54317	4.04693	1.63635	2.69073	3.27089	3.13814	4.83003	4.25797	4.29752	3.44379
1 cm Silique	0.841221	0.930431	0.400659	1.17663	0.330175	1.58247	1.96024	3.17774	3.35996	2.69399	0.300389	4.44352	5.95675	5.56752	3.51177	2.53605	1.36933	1.76474	3.17175	3.21477	2.90663	3.09175	3.31732	1.51377	1.69159	1.98789	2.5031	2.7181	0.386468	0.396996	0.299029	0.204285
3 cm Silique	2.10653	2.06753	1.83487	2.1329	1.01608	2.19244	0.264176	0.232421	0.269009	0.269212	1.15411	0.504209	0.582496	0.520287	3.6401	0.498759	1.01436	1.1458	0.834117	1.74584	1.02693	0.50751	0.60455	1.93164	1.854	2.05928	1.80644	2.13024	0.178308	0.41416	0.60662	0.200294
5 cm Silique	0.32696	0.286848	0.0123247	0.149459	0.0715171	0.758932	0.338597	1.32819	0.332999	0.654418	0.739039	1.17878	1.27533	1.12215	1.38546	1.5657	1.02806	0.635945	0.668417	1.19566	1.2274	2.26482	2.34559	3.089	1.90816	3.01888	1.23834	0.612521	0.173035	0.107994	0.2203	0.161324
Young Leaf	0.920608	0.678199	0.587875	0.0198295	0.193199	0.143675	0.600921	0.518668	1.26248	2.52406	2.47196	5.68016	4.94257	2.39117	1.20091	2.11151	1.97697	1.58682	2.47586	2.87473	1.38516	2.51426	2.25464	0.932935	1.14818	0.985655	1.23612	0.759054	0.284741	0.274568	0.276086	0.16641

## Sheet: Sheet4
Sample	BnSTM-A	BnSTM-C	BnKNAT1-A	BnKNAT1a-C	BnKNAT1b-C	BnKNAT2-A	BnKNAT2-C	BnKNAT6a-A	BnKNAT6a-C	BnKNAT6b-A	BnKNAT6b-C	BnKNAT3a-A	BnKNAT3a-C	BnKNAT3b-A	BnKNAT3b-C	BnKNAT4a-A	BnKNAT4a-C	BnKNAT4b-A	BnKNAT4b-C	BnKNAT5a-A	BnKNAT5a-C	BnKNAT5b-A	BnKNAT5b-C	BnKNAT7a-A	BnKNAT7a-C	BnKNAT7b-A	BnKNAT7b-C	BnKNAT7c-C	BnKNATM1-A	BnKNATM1-C	BnKNATM2-A	BnKNATM2-C
Bud__Bolting__Field__NA	4.935	4.203	0.742	0.829	0.597	1.097	1.283	0.850	1.264	0.994	1.324	10.523	15.941	2.095	1.738	6.719	2.445	0.574	1.188	2.013	0.197	2.786	2.604	12.885	2.016	4.581	11.951	13.403	0.365	8.053	0.951	0.236
Inflorescence_tip__Bolting__Field__NA	14.734	14.409	3.872	7.657	2.575	4.868	4.090	2.453	7.626	6.489	4.058	10.535	12.716	2.263	0.928	1.897	0.596	0.141	0.224	3.341	0.409	5.415	5.338	1.255	0.266	0.303	0.656	0.816	0.488	8.450	1.278	0.194
Inflorescence_tip__Full-bloom__Field__NA	31.246	33.004	11.406	24.549	7.971	7.330	6.553	6.898	19.532	14.890	7.987	8.778	12.584	4.019	1.240	1.051	0.628	2.243	1.138	2.695	0.290	20.579	21.434	1.286	0.535	0.374	2.145	0.531	0.000	0.134	0.145	0.000
Inflorescence_tip__Initial_flowering__Field__NA	18.567	22.290	7.644	13.873	3.895	5.765	5.555	3.437	11.210	9.450	5.080	10.370	12.444	2.206	0.907	1.365	0.484	0.417	0.296	2.631	0.292	6.534	7.154	1.223	0.846	0.362	1.418	1.128	0.116	5.869	1.163	0.432
Sepal__Full-bloom__Field__NA	0.118	0.078	0.073	0.182	0.000	0.000	0.000	0.599	0.280	0.084	1.357	127.948	85.324	10.435	8.233	8.580	13.452	24.565	22.237	5.097	0.424	5.959	11.775	4.153	0.939	0.194	5.517	2.757	0.175	0.097	0.098	0.000
Sepal__Initial_flowering__Field__NA	0.077	0.119	0.075	0.480	0.000	0.315	0.000	0.691	0.093	0.000	0.936	102.585	72.728	8.123	9.954	7.500	7.828	22.229	20.377	3.619	0.315	7.049	9.149	3.159	0.000	0.116	6.311	4.737	0.000	0.000	0.000	0.000
Petal__Full-bloom__Field__NA	0.171	0.403	0.029	0.000	0.000	0.109	0.000	0.418	0.261	0.274	0.951	105.574	93.588	23.749	24.553	19.196	34.330	16.604	20.782	2.343	0.245	6.465	13.056	5.223	0.925	7.423	8.037	3.966	0.000	4.700	0.947	0.000
Petal__Initial_flowering__Field__NA	0.254	0.526	0.107	0.389	0.093	0.000	0.092	0.416	0.109	0.000	0.795	101.315	84.235	25.517	22.428	21.742	29.514	17.742	22.618	1.811	0.264	6.605	11.853	6.633	0.478	7.295	10.039	4.415	0.000	0.701	0.492	0.000
Anther__Initial_flowering__Field__NA	0.000	0.000	0.000	0.000	0.000	0.000	0.000	0.000	0.000	0.297	4.560	19.714	16.952	11.266	7.506	1.015	0.695	2.274	1.573	3.806	0.551	5.627	9.659	160.459	0.822	12.743	29.809	222.201	0.000	0.000	0.000	0.000
Anther__Full-bloom__Field__NA	0.285	0.142	0.211	0.358	0.340	0.649	0.083	0.000	0.000	0.292	8.022	19.631	18.858	7.244	4.682	2.444	5.545	3.191	4.004	2.309	0.224	4.947	5.639	56.105	0.000	6.366	11.583	107.489	0.000	3.420	0.894	0.000
Filament__Initial_flowering__Field__NA	5.828	6.378	0.457	1.230	0.519	1.040	0.216	1.634	2.750	1.805	0.281	34.077	33.482	4.493	5.922	5.293	12.371	7.370	5.827	2.538	0.236	5.393	7.178	10.982	4.515	4.912	6.903	10.915	0.171	5.680	3.267	0.000
Filament__Full-bloom__Field__NA	6.535	6.607	0.329	0.442	0.269	1.334	0.415	0.820	3.744	2.012	0.722	45.657	44.153	4.885	5.967	8.276	20.139	7.128	8.026	2.470	0.512	8.402	10.398	14.475	1.267	5.276	6.608	13.010	0.133	10.285	5.211	0.000
Carpel__Initial_flowering__Field__NA	8.863	10.083	2.819	6.681	2.135	2.727	1.100	0.226	0.268	0.114	0.573	22.475	20.209	2.884	1.191	12.946	5.482	1.335	0.923	4.346	0.413	4.369	5.849	2.588	0.407	1.444	4.836	2.019	0.000	0.000	0.000	0.000
Carpel__Full-bloom__Field__NA	6.501	7.149	2.947	4.772	2.335	2.008	1.367	0.106	0.152	0.157	0.512	21.021	22.286	2.960	1.673	12.047	6.764	1.514	1.242	3.724	0.413	3.549	5.128	2.753	0.299	0.821	4.102	3.337	0.421	0.000	0.000	0.000
Stamen__Initial_flowering__Field__NA	1.045	1.351	0.288	0.320	0.209	0.527	0.197	0.559	0.900	0.492	1.047	24.523	30.422	7.258	6.295	3.587	6.320	2.469	2.587	2.039	0.244	4.203	8.289	43.179	2.666	8.235	17.632	71.206	0.000	6.044	3.447	0.000
Stamen__Full-bloom__Field__NA	6.730	8.222	0.165	0.463	0.270	0.732	0.360	0.382	3.969	2.263	2.273	32.992	33.118	4.193	5.020	5.650	13.246	4.957	5.789	3.131	0.417	5.752	7.126	34.742	1.737	5.505	9.201	57.046	0.000	12.453	4.751	0.000
Embryo__Maturation__Field__40_DAF	0.047	0.047	0.082	0.114	0.000	0.592	1.576	0.290	0.998	0.944	2.092	2.156	2.477	0.457	0.584	0.157	0.134	0.000	0.000	4.305	0.361	1.272	0.966	0.000	0.572	0.048	0.189	0.000	4.116	0.108	4.030	0.215
Embryo__Maturation__Field__43_DAF	0.045	0.063	0.062	0.223	0.077	0.353	1.136	0.234	0.609	0.547	0.942	2.232	2.960	0.637	1.004	0.084	0.143	0.156	0.042	3.431	0.575	1.271	1.025	0.134	1.029	0.112	0.349	0.000	2.085	0.050	1.546	0.413
Embryo__Maturation__Field__46_DAF	0.243	0.160	0.160	0.261	0.175	0.519	0.714	0.315	1.593	0.840	1.573	1.948	3.380	1.370	1.154	0.127	0.094	0.460	0.083	2.107	0.351	2.666	1.019	0.161	0.544	0.073	0.332	0.000	3.301	0.000	1.492	0.108
Embryo__Maturation__Field__49_DAF	0.307	0.158	0.162	0.219	0.112	0.333	0.884	0.118	3.534	1.711	0.948	5.010	7.059	1.741	1.933	0.038	0.094	0.349	0.139	1.943	0.453	3.083	1.168	0.147	0.379	0.101	0.178	0.180	5.578	0.000	1.751	0.129
Embryo__Podding__Field__19_DAF	0.751	0.790	0.891	2.239	0.722	2.155	1.170	2.110	2.141	2.007	2.075	6.922	6.252	0.706	0.141	4.266	1.641	2.101	1.902	2.775	0.706	2.505	2.933	0.134	0.866	0.258	0.389	0.093	1.119	0.260	0.048	0.221
Embryo__Podding__Field__21_DAF	0.501	0.425	0.505	0.472	0.399	2.145	1.030	1.117	1.287	2.268	2.445	6.702	6.375	0.503	0.279	2.915	1.323	2.345	2.342	2.924	0.303	2.411	3.493	0.192	0.000	0.273	0.468	0.257	0.183	0.099	0.000	0.000
Embryo__Podding__Field__24_DAF	0.446	0.182	0.205	0.343	0.285	1.849	0.532	1.313	1.212	1.427	1.429	6.895	7.286	0.650	0.569	1.696	0.929	0.713	0.416	3.325	0.509	3.760	3.325	0.146	0.879	0.258	0.522	0.000	0.000	0.128	0.000	0.000
Embryo__Podding__Field__27_DAF	0.294	0.340	0.107	0.259	0.325	1.402	1.792	0.398	1.159	1.754	1.329	6.968	6.948	0.883	0.499	1.287	0.781	0.460	0.398	3.142	0.653	2.641	2.731	0.279	0.371	0.229	0.717	0.000	0.000	0.000	0.000	0.000
Embryo__Podding__Field__30_DAF	0.121	0.186	0.000	0.438	0.067	1.554	0.643	0.417	1.158	1.768	2.048	9.810	6.484	1.243	0.553	1.336	0.600	0.102	0.113	5.377	0.692	3.443	3.634	0.064	0.813	0.061	0.329	0.000	0.000	0.000	0.000	0.000
Embryo__Podding__Field__35_DAF	0.055	0.109	0.151	0.000	0.062	1.235	1.388	0.000	1.005	1.744	1.916	11.304	6.235	0.645	1.031	0.074	0.213	0.087	0.096	7.430	1.159	2.745	3.235	0.218	0.337	0.055	0.111	0.000	2.476	0.000	0.687	0.000
Inner_integument__Podding__Field__21_DAF	0.000	0.000	0.028	0.000	0.000	0.076	0.068	0.955	0.144	0.255	0.072	6.214	8.874	2.398	0.447	0.564	0.282	0.094	0.000	6.274	0.849	4.763	12.168	25.744	5.271	22.230	82.867	18.156	0.000	0.000	0.000	0.000
Inner_integument__Podding__Field__24_DAF	0.036	0.000	0.000	0.086	0.000	0.138	0.200	1.454	0.130	0.303	0.265	5.373	7.394	1.939	0.266	0.340	0.171	0.056	0.062	5.613	0.875	4.619	7.883	15.508	4.606	17.590	65.916	8.936	0.000	0.000	0.000	0.163
Outer_integument__Podding__Field__24_DAF	0.119	0.040	0.037	0.189	0.000	0.051	0.045	0.000	0.000	0.000	0.000	7.873	13.231	9.287	0.467	0.425	0.268	0.000	0.034	7.451	0.700	4.814	14.235	42.922	9.845	43.743	153.191	22.214	0.000	0.000	0.000	0.000
Outer_integument__Podding__Field__30_DAF	0.154	0.087	0.045	0.492	0.022	0.100	0.022	0.042	0.093	0.061	0.000	9.572	14.003	6.163	0.460	0.316	0.207	0.148	0.000	9.225	0.695	5.484	15.859	48.705	9.824	40.426	110.611	28.566	0.000	0.047	0.072	0.000
Seed__Maturation__Field__40_DAF	0.082	0.000	0.333	0.110	0.000	0.576	1.572	0.087	0.408	0.783	1.564	2.985	4.649	1.682	0.605	0.031	0.161	0.167	0.000	4.388	0.731	1.519	1.659	2.870	0.254	2.727	3.937	0.522	14.190	1.456	8.290	6.591
Seed__Maturation__Field__43_DAF	0.153	0.195	0.063	0.189	0.023	0.679	1.680	0.465	1.055	0.405	1.496	2.409	4.854	1.961	1.218	0.050	0.105	0.121	0.024	3.326	0.631	1.387	1.515	1.162	0.160	1.197	2.044	0.755	9.302	1.758	8.179	7.268
Seed__Maturation__Field__46_DAF	0.183	0.075	0.242	0.505	0.083	0.784	1.603	0.612	2.286	1.575	1.548	2.091	4.151	1.146	0.437	0.052	0.102	0.225	0.132	2.267	0.486	2.943	1.186	0.144	1.245	0.109	0.181	0.000	4.632	0.596	2.959	2.308
Seed__Podding__Field__3_DAF	2.363	1.901	0.260	0.526	0.113	0.694	0.524	0.043	0.025	0.085	0.049	30.421	33.986	3.149	1.935	3.423	1.667	1.109	0.948	5.123	0.707	4.177	4.569	4.173	0.239	1.998	10.376	8.982	0.000	0.000	0.000	0.000
Seed__Podding__Field__7_DAF	0.115	0.193	0.018	0.354	0.120	0.148	0.048	0.079	0.045	0.092	0.045	31.922	40.871	3.953	2.018	2.681	0.966	0.362	0.279	10.036	2.609	10.715	13.848	12.184	0.154	4.910	21.978	11.308	0.106	0.000	0.000	0.255
Seed__Podding__Field__13_DAF	0.163	0.027	0.000	0.000	0.000	0.000	0.154	0.061	0.034	0.000	0.070	17.950	29.984	2.404	2.118	2.515	0.774	0.000	0.024	9.059	2.054	8.174	18.695	18.410	2.001	11.952	27.723	13.402	0.000	0.000	0.000	0.000
Seed__Podding__Field__21_DAF	0.344	0.208	0.364	0.666	0.200	0.882	0.351	0.820	1.081	1.419	0.880	7.030	8.725	1.652	0.319	2.340	0.811	0.931	1.015	4.825	0.655	3.841	9.427	14.807	1.560	9.442	40.146	10.986	0.000	0.089	0.000	0.000
Seed__Podding__Field__27_DAF	0.166	0.100	0.111	0.415	0.120	1.212	0.247	0.287	1.367	0.322	0.599	5.967	6.756	1.554	0.464	0.901	0.364	0.066	0.231	5.351	0.875	3.810	7.542	13.164	3.236	11.843	39.882	7.462	0.000	0.000	0.000	0.000
Seed__Podding__Field__30_DAF	0.048	0.042	0.129	0.314	0.000	0.895	0.853	0.470	1.815	0.838	1.305	8.567	9.532	2.382	0.226	0.872	0.384	0.214	0.120	5.475	0.599	4.283	6.766	14.804	1.144	9.383	34.097	8.243	0.000	0.000	0.000	0.185
Seed__Podding__Field__35_DAF	0.151	0.079	0.000	0.000	0.042	0.553	0.883	0.580	0.788	1.219	2.300	7.954	9.289	1.837	0.656	0.152	0.147	0.155	0.035	8.554	1.206	3.845	5.594	10.106	1.674	6.868	18.167	9.001	1.756	0.092	0.694	0.359
Seed_coat__Podding__Field__19_DAF	0.054	0.027	0.000	0.000	0.000	0.000	0.030	0.351	0.032	0.117	0.066	10.469	14.989	3.481	0.473	0.882	0.442	0.064	0.023	8.254	0.859	5.317	11.455	40.226	5.161	23.571	89.118	26.041	0.000	0.000	0.000	0.000
Seed_coat__Podding__Field__21_DAF	0.027	0.000	0.060	0.086	0.000	0.150	0.071	0.773	0.263	0.269	0.220	7.056	9.354	2.661	0.356	0.710	0.869	0.121	0.094	6.245	0.813	5.632	13.151	39.029	5.201	22.817	103.059	22.890	0.000	0.000	0.000	0.000
Seed_coat__Podding__Field__27_DAF	0.172	0.024	0.000	0.113	0.000	0.000	0.000	0.000	0.057	0.051	0.151	5.940	10.674	3.044	0.366	0.453	0.195	0.000	0.000	6.441	0.876	4.956	13.251	30.671	3.923	25.883	93.744	13.092	0.000	0.000	0.000	0.000
Seed_coat__Podding__Field__30_DAF	0.163	0.000	0.078	0.051	0.094	0.000	0.048	0.264	0.026	0.310	0.099	6.857	10.969	2.437	0.237	0.212	0.099	0.083	0.054	8.675	1.682	5.270	10.937	21.804	5.600	18.760	65.662	14.889	0.632	0.000	0.000	0.178
Seed_coat__Podding__Field__35_DAF	0.181	0.104	0.027	0.144	0.042	0.202	0.466	0.134	0.000	0.121	0.221	10.351	13.402	5.213	0.563	0.058	0.107	0.074	0.055	8.361	1.301	4.857	7.066	25.295	1.889	14.849	35.304	15.555	5.481	0.811	3.720	2.258
Silique_pericarp__Podding__Field__3_DAF	11.129	8.702	0.670	0.985	0.357	3.255	1.860	0.290	0.223	0.393	0.938	13.991	14.279	2.896	1.164	16.064	5.597	0.419	0.497	3.502	0.493	3.684	4.893	2.109	0.290	1.289	5.115	4.067	0.000	0.000	0.000	0.000
Silique_pericarp__Podding__Field__7_DAF	11.370	7.495	0.306	0.484	0.205	3.999	2.732	1.452	0.300	0.307	0.805	13.325	15.097	5.431	2.983	12.270	4.013	1.333	1.205	3.642	0.437	5.097	6.876	3.211	0.466	1.458	6.369	4.062	0.000	0.000	0.000	0.000
Silique_pericarp__Podding__Field__13_DAF	5.430	3.255	0.454	0.752	1.290	2.659	2.231	1.132	0.201	0.152	0.086	28.921	25.028	15.372	8.875	17.420	3.692	2.674	2.189	6.638	3.118	8.266	13.402	5.803	1.044	9.660	7.860	6.146	0.000	0.000	0.000	0.000
Silique_pericarp__Podding__Field__19_DAF	0.706	0.776	0.113	0.683	0.022	1.621	0.913	0.258	0.092	0.000	0.193	34.035	34.403	19.015	14.989	9.466	6.914	3.370	1.981	8.025	1.060	7.286	9.332	12.349	4.012	6.151	26.251	5.372	0.000	0.000	0.000	0.000
Silique_pericarp__Podding__Field__21_DAF	0.641	0.755	0.224	0.533	0.150	1.163	0.822	0.110	0.028	0.098	0.503	35.915	31.438	15.364	15.677	19.818	13.840	9.868	8.198	7.537	1.179	6.895	11.282	20.996	5.381	7.795	21.691	16.377	0.000	0.000	0.000	0.000
Silique_pericarp__Podding__Field__27_DAF	0.784	1.022	0.391	1.202	0.138	0.800	0.784	0.251	0.027	0.116	0.385	48.000	40.059	18.186	8.190	8.928	5.937	6.302	2.244	5.810	0.821	6.714	9.166	12.828	4.983	6.735	11.462	9.147	0.000	0.000	0.000	0.000
Silique_pericarp__Podding__Field__35_DAF	0.570	0.500	0.139	0.775	0.173	1.513	1.627	0.153	0.083	0.153	0.868	53.581	49.027	11.482	10.194	5.130	2.794	11.435	5.361	7.666	0.880	5.623	9.227	4.478	2.297	2.585	4.397	3.790	0.000	0.000	0.000	0.000
Leaf__Seedling__Field__NA	0.000	0.000	0.000	0.120	0.000	0.000	0.099	0.000	0.104	0.000	0.202	33.618	38.965	10.399	7.977	12.842	5.611	29.549	25.198	8.439	1.773	9.224	8.586	3.284	0.000	0.467	0.848	3.357	0.000	0.000	0.000	0.000
Young_Leaf__Bolting__Field__NA	0.000	0.000	0.000	0.000	0.000	0.000	0.154	0.000	0.113	0.000	0.000	47.689	47.685	8.798	5.958	11.876	2.446	13.800	5.321	6.488	0.974	8.644	10.355	2.624	0.000	0.279	1.466	1.134	0.000	0.000	0.000	0.000
Young_leaf__Full-bloom__Field__NA	0.000	0.000	0.026	0.000	0.063	0.000	0.286	0.000	0.033	0.000	0.135	56.777	46.063	11.155	5.948	11.050	4.291	13.512	6.085	7.440	0.781	10.004	12.864	2.524	0.158	0.427	2.046	0.868	0.000	0.000	0.000	0.000
Young_leaf__Initial_flowering__Field__NA	0.167	0.066	0.166	0.000	0.122	0.042	0.646	0.069	0.039	0.139	0.158	54.887	50.583	4.907	5.502	12.366	2.784	25.901	12.437	9.287	1.190	8.887	11.337	3.609	1.008	0.205	2.461	1.911	0.000	0.000	0.000	0.000
Young_leaf__Podding__Field__10_DAF	0.000	0.000	0.034	0.000	0.042	0.045	0.043	0.000	0.046	0.000	0.263	51.950	45.692	12.445	6.737	11.577	6.879	11.170	4.941	10.720	1.279	9.477	13.852	2.716	0.442	0.145	1.846	1.545	0.000	0.000	0.000	0.000
Young_leaf__Podding__Field__24_DAF	0.352	0.473	0.230	0.000	0.000	0.144	0.263	0.249	0.000	0.000	0.000	49.028	41.560	5.716	3.338	12.873	0.000	6.150	3.219	4.305	3.316	6.475	13.370	3.379	1.234	2.206	4.290	0.684	0.000	0.299	0.000	0.000
Young_Leaf__Podding__Field__30_DAF	0.090	0.090	0.111	0.543	0.032	0.146	0.112	0.000	0.000	0.000	0.000	47.577	47.753	6.216	4.973	8.416	1.137	20.609	6.604	8.436	1.291	8.309	11.575	1.470	0.961	0.328	1.770	0.000	0.000	0.000	0.000	0.000
