# Supplementary material for: Genome-Wide Analysis of KNOX Genes: Identification, Evolution, Comparative Genomics, Expression Dynamics, and Sub-Cellular Localization in Brassica napus
Source: Plants (Basel). 2025 Jul 14;14(14):2167. doi: 10.3390/plants14142167 (PMC12300509; doi:10.3390/plants14142167)
Supplement: Supplementary file 1 [file plants-14-02167-s001.zip › Supplement file S11 Primers list of KNOX genes in B. napus.xls]

## Sheet: Sheet1
gene ID	gene name	Sequence (5'-3')	Strand	Product length (bp)
BnaA09g13310D	BnSTM-A-F	ACCAGAGGAAAAGGCACTGG	Plus	242
	BnSTM-A-R	ACGTTGCACGTTCCAAAGTAT	Minus
BnaC09g13580D	BnSTM-C-F	AACTGGGCTGGACCAGAAAC	Plus	248
	BnSTM-C-R	TCGAATATCAAAGCATGGTCGAG	Minus
BnaA03g23610D	BnKNAT1-A-F	GCTGGGAATCTCCAATTTGCC	Plus	296
	BnKNAT1-A-R	ACCTTCGCCATCACCACATT	Minus
BnaC03g28030D	BnKNAT1a-C-F	GTTGTGTCAGGATAATAACAACAGT	Plus	251
	BnKNAT1a-C-R	TTGAGTTCCCGATCTTCCGC	Minus
BnaCnng59830D	BnKNAT1b-C-F	ATCCCCACTACTCCACCCTC	Plus	193
	BnKNAT1b-C-R	GCACTTGAAGAAACGACCCAC	Minus
BnaA02g14950D	BnKNAT2-A-F	CTGCTTTGTCCTCGGAGGTT	Plus	155
	BnKNAT2-A-R	AGGAGCTCCAACCTTTTGGC	Minus
BnaC02g19900D	BnKNAT2-C-F	CTGCTTTGTCCTCGGAGGTT	Plus	191
	BnKNAT2-C-R	TCCCTGAATCTCTTCCAACACA	Minus
BnaA06g27560D	BnKNAT3a-A-F	AGTACTCGACTTTAGGCGGC	Plus	202
	BnKNAT3a-A-R	ACAAGCCATCACAGCTTCCA	Minus
BnaC07g29530D	BnKNAT3a-C-F	GTAGGGGAGAGGATGGGGAA	Plus	157
	BnKNAT3a-C-R	TCAATCCACATAAAAACCCGTGAG	Minus
BnaA02g32110D	BnKNAT3b-A-F	TGAACCATCATCAGCATGGTATCTT	Plus	92
	BnKNAT3b-A-R	TAGAAACTGTGCATCCCAATGCC	Minus
BnaC02g40790D	BnKNAT3b-C-F	TGGAGGTCATTGGGATGCAC	Plus	165
	BnKNAT3b-C-R	TGACGTTGTGAAGCAAGCAA	Minus
BnaA02g00810D	BnKNAT4a-A-F	ATTTGCCGTGCTACACACAC	Plus	106
	BnKNAT4a-A-R	CGTAAACGGCACCGAGATTG	Minus
BnaCnng20070D	BnKNAT4a-C-F	CATTATTGAAGAACCTGAACACGA	Plus	164
	BnKNAT4a-C-R	AGGAGGAGTGGATTCGTGGA	Minus
BnaA03g03190D	BnKNAT4b-A-F	CGCCTCAAAGAACAAACGCA	Plus	74
	BnKNAT4b-A-R	TGCACAGCTACAAACTTCAACG	Minus
BnaC03g04580D	BnKNAT4b-C-F	CCGCCTCAAAGAACAAACGC	Plus	195
	BnKNAT4b-C-R	AGCTTGGCCTTCAAAGCTCTA	Minus
BnaA01g04870D	BnKNAT5a-A-F	GACCAAACTCAGGACCGGGA	Plus	164
	BnKNAT5a-A-R	ACCATGTCGGTTCCCTTGAA	Minus
BnaC01g06410D	BnKNAT5a-C-F	GAACCAAACTCAGGACCGGG	Plus	205
	BnKNAT5a-C-R	TCCGGTTCCCTTGGATTCAC	Minus
BnaA03g51900D	BnKNAT5b-A-F	GGATCGATGCACAGCTCAGT	Plus	236
	BnKNAT5b-A-R	AGCCGTAATGGCTTCCAATG	Minus
BnaC07g43650D	BnKNAT5b-C-F	TACCAAACTCAGGACTGGGA	Plus	251
	BnKNAT5b-C-R	ACCGGAGGAGAAACCATGTC	Minus
BnaA09g31100D	BnKNAT6a-A-F	TGCACTGGTGTTGAGTCTGA	Plus	175
	BnKNAT6a-A-R	CGCAACAAGACTCTGAAACGTC	Minus
BnaC08g06320D	BnKNAT6a-C-F	CGTATCGCTCGGTGTCATCA	Plus	183
	BnKNAT6a-C-R	CGCTCCAACCTTCTGACAGT	Minus
BnaA08g20500D	BnKNAT6b-A-F	TGAGATGCAGCTACGGAACC	Plus	269
	BnKNAT6b-A-R	CGCAACAAGACTCTGAAACGTC	Minus
BnaC05g18670D	BnKNAT6b-C-F	TAAGTCGGATCTCGCAAGGC	Plus	207
	BnKNAT6b-C-R	GGTTCTTGAAATCATTAAGCTCCCA	Minus
BnaA09g12980D	BnKNAT7a-A-F	TCCTTGAAGTCCAAGCGCAA	Plus	187
	BnKNAT7a-A-R	AGTGGTTGGGATGTACTAAGC	Minus
BnaC04g20090D	BnKNAT7a-C-F	ACGTGGCATGTCTGAGAGTG	Plus	283
	BnKNAT7a-C-R	TGCTCCATTTTAAAGAAATCCAAGA	Minus
BnaA09g52990D	BnKNAT7b-A-F	CCAGGACAGCTTTATATACGTCCAA	Plus	189
	BnKNAT7b-A-R	AGCTGCTCGTACATGGGATG	Minus
BnaCnng51440D	BnKNAT7b-C-F	TTGAAGTCCAAGCGCAAACAG	Plus	263
	BnKNAT7b-C-R	GCACAAACCATTTAGTGTTGGGA	Minus
BnaC09g12900D	BnKNAT7c-C-F	CAGTCTTGGTAGCGGAGCAA	Plus	241
	BnKNAT7c-C-R	CGCTACTCTCAGACATGCCA	Minus
BnaA09g45470D	BnKNATM1-A-F	GGTGTGCTCCGGTGACT	Plus	206
	BnKNATM1-A-R	AGCTTCGAGTGAAGAATCAGGG	Minus
BnaA06g09570D	BnKNATM2-A-F	AGGGAGAAACGTGACAACGG	Plus	162
	BnKNATM2-A-R	CAAAGCGCTCCACAAAACGA	Minus
BnaC05g10940D	BnKNATM1-C-F	TCCACTCGAAGCTACCACTTT	Plus	109
	BnKNATM1-C-R	ACGGTGGGTTTCGATAAGAGG	Minus
BnaC08g39310D	BnKNATM2-C-F	CCGGCGACTTTGACTTACCT	Plus	183
	BnKNATM2-C-R	GGCTTCTCCATGGCTTCCTT	Minus
