# Supplementary material for: Genome-Wide Analysis of KNOX Genes: Identification, Evolution, Comparative Genomics, Expression Dynamics, and Sub-Cellular Localization in Brassica napus
Source: Plants (Basel). 2025 Jul 14;14(14):2167. doi: 10.3390/plants14142167 (PMC12300509; doi:10.3390/plants14142167)
Supplement: Supplementary file 1 [file plants-14-02167-s001.zip › Supplement file S3 Detailed information for chromosomal distribution of KNOX genes from Brassica.xlsx]

## Sheet: Sheet 1
I	BnKNAT1-A	GSBRNA2T00138671001	BnaA03g23610D
	BnKNAT1a-C	GSBRNA2T00055870001	BnaC03g28030D
	BnKNAT1b-C	GSBRNA2T00076488001	BnaCnng59830D
	BnKNAT2-A	GSBRNA2T00116569001	BnaA02g14950D
	BnKNAT2-C	GSBRNA2T00030952001	BnaC02g19900D
	BnKNAT6a-A	GSBRNA2T00079597001	BnaA09g31100D
	BnKNAT6a-C	GSBRNA2T00119361001	BnaC08g06320D
	BnKNAT6b-A	GSBRNA2T00073049001	BnaA08g20500D
	BnKNAT6b-C	GSBRNA2T00153204001	BnaC05g18670D
	BnSTM-A	GSBRNA2T00070626001	BnaA09g13310D
	BnSTM-C	GSBRNA2T00009182001	BnaC09g13580D
II	BnKNAT3a-A	GSBRNA2T00147620001	BnaA06g27560D
	BnKNAT3a-C	GSBRNA2T00133586001	BnaC07g29530D
	BnKNAT3b-A	GSBRNA2T00120401001	BnaA02g32110D
	BnKNAT3b-C	GSBRNA2T00120243001	BnaC02g40790D
	BnKNAT4a-A	GSBRNA2T00129789001	BnaA02g00810D
	BnKNAT4a-C	GSBRNA2T00140166001	BnaCnng20070D
	BnKNAT4b-A	GSBRNA2T00143482001	BnaA03g03190D
	BnKNAT4b-C	GSBRNA2T00098275001	BnaC03g04580D
	BnKNAT5a-A	GSBRNA2T00121065001	BnaA01g04870D
	BnKNAT5a-C	GSBRNA2T00130531001	BnaC01g06410D
	BnKNAT5b-A	GSBRNA2T00077773001	BnaA03g51900D
	BnKNAT5b-C	GSBRNA2T00099835001	BnaC07g43650D
	BnKNAT7a-A	GSBRNA2T00043816001	BnaA09g12980D
	BnKNAT7a-C	GSBRNA2T00054550001	BnaC04g20090D
	BnKNAT7b-A	GSBRNA2T00082979001	BnaA09g52990D
	BnKNAT7b-C	GSBRNA2T00156645001	BnaCnng51440D
	BnKNAT7c-C	GSBRNA2T00082101001	BnaC09g12900D
III	BnKNATM1-A	GSBRNA2T00081732001	BnaA09g45470D
	BnKNATM1-C	GSBRNA2T00136589001	BnaC05g10940D
	BnKNATM2-A	GSBRNA2T00055153001	BnaA06g09570D
	BnKNATM2-C	GSBRNA2T00072437001	BnaC08g39310D

## Sheet: Sheet 2
	CH		locus				CH			locus
BnKNAT5b-A	chrA01	23.27M	2.26067		BnKNAT5a-C		chrC01	38.83M		3.35317
BnKNAT4a-A	chrA02	24.79	0.30415		BnKNAT2-C		chrC02	46.22		16.26
BnKNAT2-A	chrA02		8.56908		BnKNAT3b-C		chrC02			43.8048
BnKNAT3b-A	chrA02		23.1111
					BnKNAT4b-C		chrC03	60.57		2.1907
BnKNAT4b-A	chrA03	29.77	1.53977		BnKNAT1a-C		chrC03			16.4252
BnKNAT1-A	chrA03		11.3068
BnKNAT5a-A	chrA03		27.0192		BnKNAT7a-C		chrC04	48.93		21.1734
BnKNATM2-A	chrA06	24.4	5.12414		BnKNATM1-C		chrC05	43.19		6.33843
BnKNAT3a-A	chrA06		18.9398		BnKNAT6b-C		chrC05			12.3577
BnKNAT6b-A	chrA08	18.96	15.4478		BnKNAT3a-C		chrC07	44.77		34.2537
					BnKNAT5b-C		chrC07			42.6107
BnKNAT7b-A	chrA09_random	33.87	0.786104
BnKNAT7a-A	chrA09		7.02116		BnKNAT6a-C		chrC08	38.48		8.77283
BnSTM-A	chrA09		7.4139		BnKNATM2-B		chrC08			35.0851
BnKNAT6a-A	chrA09		23.1307
BnKNATM1-A	chrA09		31.0563		BnKNAT7c-C		chrC09	48.51		9.42432
					BnSTM-C		chrC09			10.2356

## Sheet: Sheet 3
B.rapa			Ch		Locus
BrKNAT5a	Bra011317	A01	28.61		2.75209
BrKNAT4b	Bra028554	A02	27.85		1.71744
BrKNAT2	Bra007920	A02	27.85		10.8644
BrKNAT3b	Bra020491	A02	27.85		24.4862
BrKNAT4a	Bra006085	A03	31.72		1.92194
BrKNAT1	Bra000638	A03	31.72		12.206
BrKNAT5b	Bra023965	A03	31.72		28.5962
BrKNATM2	Bra026190	A06	26.27		5.37799
BrKNAT3a	Bra009826	A06	26.27		18.1605
BrKNAT6b	Bra016348	A08	21.6		17.225
BrKNAT6a	Bra024593	A09	37.12		25.4002
BrKNAT7a	Bra036636	A09	37.12		6.36549
BrKNAT7b	Bra027006	A09	37.12		7.93702
BrSTM	Bra027050	A09	37.12		8.39332
BrKNATM1	Bra026805	A09	37.12		35.5441
B.Oleracea
BoKNAT5a	Bol017942	C01	38.76		3.50816
BoKNAT4b	Bol024692	C02	44.05		2.96378
BoKNAT3b	Bol016412	C02	44.05		43.3339
BoKNAT1	Bol015104	C03	57.78		15.2722
BoKNAT2	Bol035035	C03	57.78		55.6137
BoKNATM1	Bol038072	C05	32.83		5.43158
BoKNAT3a	Bol022368	C07	48.35		35.6678
BoKNAT5b	Bol033762	C07	48.35		46.2725
BoKNATM2	Bol031520	C08	41.52		37.6969
BoSTM	Bol011007
BoKNAT4a	Bol009058
BoKNAT6b	Bol001002
BoKNAT6a	Bol023484
BoKNAT7	Bol029705
BnSTM-A		chrA09	7413897		+	7.4139		7.4139
BnKNAT1a-A		chrA03	11306833		-	11.3068		11.3068
BnKNAT1a-C		chrC03	16425166		-	16.4252		16.4252
BnKNAT2-A		chrA02	8569079		+	8.56908		8.56908
BnKNAT2-C		chrC02	16260036		+	16.26		16.26
BnKNAT3b-A		chrA02	23111116		-	23.1111		23.1111
BnKNAT3b-C		chrC02	43804797		-	43.8048		43.8048
BnKNAT4b-A		chrA03	1539765		+	1.53977		1.53977
BnKNAT5b-A		chrA01	2260668		-	2.26067		2.26067
BnKNAT5a-A		chrA03	27019152		+	27.0192		27.0192
BnKNAT5b-C		chrC01	3353173		-	3.35317		3.35317
BnKNAT5a-C		chrC07	42610676		+	42.6107		42.6107
BnKNAT6a-A		chrA09	23130703		+	23.1307		23.1307
BnKNAT6b-A		chrA08	15447762		+	15.4478		15.4478
BnKNAT6a-C		chrC08	8772834		-	8.77283		8.77283
BnKNAT7a-A		chrA09	7021165		-	7.02116		7.02116
BnKNAT7a-C		chrC04	21173379		-	21.1734		21.1734
BnKNATMb-A		chrA09	31056313		+	31.0563		31.0563
BnKNATMb-B		chrC08	35085126		+	35.0851		35.0851
BnKNAT7c-C		chrC09	9424324		-	9.42432		9.42432
BnKNAT7b-A		chrA09_random	786104		+	0.786104		0.786104
						0		0
BnKNAT4b-C		chrC03	2190704		-	2.1907		2.1907
BnKNAT4a-A		chrA02	304150		+	0.30415		0.30415
						0		0
BnKNAT3a-C		chrC07	34253723		-	34.2537		34.2537
BnKNAT3a-A		chrA06	18939822		+	18.9398		18.9398
BnKNATMa-A		chrA06	5124136		-	5.12414		5.12414
BnKNATMa-C		chrC05	6338427		-	6.33843		6.33843
BnKNAT6b-C		chrC05	12357686		-	12.3577		12.3577
BnSTM-C		chrC09	10235596		+	10.2356		10.2356
						0		0
BnKNAT1b-C		chrCnn_random			-	0		0
BnKNAT7b-C		chrCnn_random	50877922		+	50.8779		50.8779
BnKNAT4a-C		chrCnn_random	18852728		+	18.8527		18.8527
