# Supplementary material for: Genome-Wide Analysis of KNOX Genes: Identification, Evolution, Comparative Genomics, Expression Dynamics, and Sub-Cellular Localization in Brassica napus
Source: Plants (Basel). 2025 Jul 14;14(14):2167. doi: 10.3390/plants14142167 (PMC12300509; doi:10.3390/plants14142167)
Supplement: Supplementary file 1 [file plants-14-02167-s001.zip › Supplement file S4 KNOX protein sequences in Class I.txt]

>AtSTM    AT1G62360  STM
mesgsnstsc pmafagdnsd gpmcpmmmmm ppimtshqhh ghdhqhqqqe hdgyayqshh
qqssslflqs lappqgtknk vasssspssc apayslmeih hneivaggin pcssssssas
vkakimahph yhrllaayvn cqkvgappev varleeacss aaaaaasmgp tgclgedpgl
dqfmeaycem lvkyeqelsk pfkeamvflq rvecqfksls lsspssfsgy getaidrnnn
gsseeevdmn nefvdpqaed relkgqllrk ysgylgslkq efmkkrkkgk lpkearqqll
dwwsrhykwp ypseqqklal aestgldqkq innwfinqrk rhwkpsedmq fvvmdathph
hyfmdnvlgn pfpmdhisst ml

>AtKNAT1    AT4G08150  KNAT1
meeyqhdnst tpqrvsflys pisssnkndn tsdtnnnnnn nnssnygpgy nntnnnnhhh
qhmlfphmss llpqttencf rsdhdqpnnn nnpsvkseas ssrinhysml mraihntqea
nnnnndnvsd veamkakiia hphystllqa yldcqkigap pdvvdritaa rqdfearqqr
stpsvsassr dpeldqfmea ycdmlvkyre eltrpiqeam efirriesql smlcqspihi
lnnpdgksdn mgssdeeqen nsggetelpe idpraedrel knhllkkysg ylsslkqels
kkkkkgklpk earqklltww elhykwpyps esekvalaes tgldqkqinn wfinqrkrhw
kpsedmqfmv mdglqhphha alymdghymg dgpyrlgp

>AtKNAT6    AT1G23380  KNAT6
mdgmynfhsa gdysdksvlm mspeslmfps dyqallcssa genrvsdvfg sdellsvavs
alsseaasia peirrnddnv sltvikakia chpsyprllq ayidcqkvga ppeiacllee
iqresdvykq evvpsscfga dpeldefmet ycdilvkyks dlarpfdeat cflnkiemql
rnlctgvesa rgvsedgvis sdeelsggdh evaedgrqrc edrdlkdrll rkfgsristl
klefskkkkk gklprearqa lldwwnlhyk wpyptegdki aladatgldq kqinnwfinq
rkrhwkpsen mpfammddss gsfftee

>AtKNAT2    AT1G70510  KNAT2
mdrmcgfrst edysekatlm mpsdyqslic sttgdnqrlf gsdelatals sellprirka
ednfslsvik skiashplyp rllqtyidcq kvgapmeiac ileeiqrenh vykrdvapls
cfgadpelde fmetycdilv kyktdlarpf deattfinki emqlqnlctg pasatalsdd
gavssdeelr edddiaadds qqrsndrdlk dqllrkfgsh isslklefsk kkkkgklpre
arqalldwwn vhnkwpypte gdkislaeet gldqkqinnw finqrkrhwk psenmpfdmm
ddsnetffte

>BrSTM   Bra027050  AT1G62360.1  | Symbols: STM, BUM1, SHL, WAM1, BUM, WAM |
MESGSNSTSCPMAFAGDNSDGPMCPMMMMMMPVITSHQQHHGHDQQHQHQQQHDGYAYQSHHQQSSSLFLQSLTPPSQEAKNKVTSSCSPSSGAPAYSFM
EINHQNELLAGGLNPCSSASVKAKIMGHPHYHRLLLAYVNCQKVGAPPEVQARLEETCSSAAAAAASMGPTGSLGEDPGLDQFMEAYCEMLVKYEQELSK
PFKEAMVFLQHVECQFKSLSLSSPSSFSGYGEAAIERNNNGSSEEEVDMNNEFVDPQAEDRELKGQLLRKYSGYLGSLKQEFMKKRKKGKLPKEARQQLL
DWWSRHYKWPYPSEQQKLALAESTGLDQKQINNWFINQRKRHWKPSEDMQFVVMDATHPHHYFMDNVMGNPFPIDHISSTML

>BrKNAT1    Bra000638  AT4G08150.1  | Symbols: KNAT1, BP, BP1
MEEYQHESRSTPHRVSFLYSPISSSNKNDNTTTNNNNTNYGSGYNNTNNNNHQQHMLFPHMSSLLPQTTENCFRSDHDQPTNASVKSEASSSRINHYSML
MKAIHNTQEANNNNNNNDMESMKAKIIAHPHYSTLLHAYLDCQKIGAPPEVVDKITAARQEFEARQQRPTASVTALSRDPELDQFMEAYCDMLVKYREEL
TRPIEEAMEYIRRIESQISMLCQGPIHILNNPDGKSEGMESSDEEQDNNNSGGEAELPEIDPRAEDRELKNHLLKKYSGYLSSLKQELSKKKKKGKLPKE
ARQKLLTWWELHYKWPYPSESEKVALAESTGLDQKQINNWFINQRKRHWKPSEDMQFMVMDGLQHPHHAALYMDGHYMGDGPYRLGP

>BrKNAT2    Bra007920  AT1G70510.1  | Symbols: KNAT2, ATK1 |
MDRMCGFRSAGDYSEKAELMMSSSESLMSLSDYHNLICSSAGENHVFGSNELFSAAASALSSEVSIAPPARRADQDNPSLGLIKSKIASHPLYPRLLQTY
IDCQKVGAPLEIACVLEEIQRENDVYKRDVAPLSCFGADPELDEFMETYCDILVKYKSDLARPFDEATTFLNKIETQLQDLCTGPASARGLSVSDDGAVS
SDEELRESDDVATQDSQQRSNDRELKDQLLRKFGSHISSLKLEFSKKKKKGKLPREARQALLDWWNVHYKWPYPTEADKIALAEETGLDQKQINNWFINQ
RKRHWKPSENMPFAMMDDSSETFFTEE

>BrKNAT6b   BrKNAT6a Bra016348  AT1G23380.1  | Symbols: KNAT6, KNAT6L, KNAT6S |
MDGMYGFHPTCDYSDKPVMMMSQDNLMFPSDYQTLLCSSAGDNRVSDVFGSNELLSVAASAMSSEAASMGPEIRTNNGNVSLGVVKAKIACHPSYPRLLQ
AYMDCQKVGAPPEIAYLLEEIQRESHVYKQGVAPSSSCFGADPELDEFMETYCEILVKYKSDLARPFDEATTFLNKIEMQLRNLCTGVESARGLSEDGAV
SSDEELSGGDEISQDGKQICEDRDLKDRLLRKFGSGISSLKLEFSKKKKKGKLPREARQALLDWWSVHYKWPYPTEGDKIALADATGLDQKQINNWFINQ
RKRHWNQSENMPFA


>BrKNAT6a     BrKNAT6d    Bra024593  AT1G23380.1  | Symbols: KNAT6, KNAT6L, KNAT6S | 
MDGMYGFHPTDGDYSDKAVLMMSPDNLMFPSDYQTLLCSSAGDNRVSDVFGSDELLSAAASALSSEAASIAPEIPRNDDKVSLGVIKGKIACHPLYPRLL
QAYIDCQKVGAPPEIACLLEEIQRESHVHKQNVVPLSSSFGADPELDEFMETYCDILVKYKSDLARPFDEATTFLNKIEMQLRNLCTGVESDRGLSEILI
LTFQSLVAY


>BoKNAT2    Bol035035 AT1G70510.1  | Symbols: KNAT2, ATK1 |
MDRMCGFRSAGDYSEKAELMMSSSESLMSLSDYHNLICSSAGENHVFGSN
ELYSAAASALSSEVSIAPPARRADQDNPSLGVIKSKIASHPLYPRLLQTYIDCQKVGAPL
EIAYVLEEIQGENDVYKRDVAPLSCFGADPELDEFMETYCDILVKYKSDLARPFDEATTF
LNKIETQLQDLCTGPASARGLSVSDDGAVSSDEELREGDDVATQDSQQRSNDRELKDQLL
RKFGSHISSLKLEFSKKKKKGKLPREARQALLDWWNVHYKWPYPTEADKIALAEETGLDQ
KQINNWFINQRKRHWKPSQNMPFAMMDDSSETFFTEE


>BoKNAT1 Bol015104  AT4G08150.1  | Symbols: KNAT1, BP, BP1 |
MEEYQHESRSTPHRVSFLYSPISSSNKNDNTTTNNNNTNYGSGYNNTNNN
NHQQHMLFPHMSSLLPQTTENCFRSDHDQPTNASVKSEASSSRINHYSMLMKAIHNTQET
NNNNNDTESMKAKIIAHPHYSTLLHAYLDCQKIGAPPEVVDKITAARQEFEARQQRPTAS
VTALSRDPELDQFMEAYCDMLVKYREELTRPIEEAMEYIRRIESQISMLCQGPIHILNNP
DGKSEGIESSDEEQDNNNSGGEAELPEIDPRAEDRELKNHLLKKYSGYLSSLKQELSKKK
KKGKLPKEARQKLLTWWELHYKWPYPSESEKVALAESTGLDQKQINNWFINQRKRHWKPS
EDMQFMVMDGLQHPHHAALYMDGHYMGDGPYRLGP


>ZmKNAT6c    GRMZM5G832409  |GRMZM5G832409_T01  AT1G23380.1  | Symbols: KNAT6, KNAT6L, KNAT6S 
MEDLYSIHPGISRHGAAATSEASGVAGGPGSPPPPPPPAADLTELVKAQIAGHPRYPSLL
SAYIDCRKVGAPSEVATLLEEIGRERCAAASAGGEVVGMDPELDEFMETYCRLLERYKEE
LSRPFDEAASFLSSVRTQLSSLCGGAASLSDEMVESSEDEPCSGDTDATTDPGQEHSSRL
ADRELKEMLLKKYSGCLSRLRSEFLKKRKKGKLPKDARSALMDWWNTHYRWPYPTEEDKV
RLAAMTGLDPKQINNWFINQRKRHWKPSEDMRFALMEGGVSGSSSGTTLYFDTGTIGP*
 
>ZmKNAT6a    GRMZM2G087741  |GRMZM2G087741_T01  AT1G23380.1  | Symbols: KNAT6, KNAT6L, KNAT6S
MEDLYSIHPGISRVVGGAASEASVAGAGAGGPSPSDLTELMKAQIASHPRYPSLLSAYIE
CRKVGAHPHVTSLLEEVSRERRPDAGAGEIGVDPELDEFMDAYCRVLVRYKEELTRPFDE
AASFLSSIQAQLSDLCSGGSSPAATATHSDDMMGSSEDEQCSGDTDVPDMGQEHSSHLGD
HELKEMLLKKYSGCLSRLRSEFLKKRKKGKLPKDARTVLLEWWNTHYRWPYPTEEDKVRL
AAMTGLDPKQINNWFINQRKRHWKPSEDMRFALMEGVAGGSSGTTLYFDTGTIGP*
 
>ZmKNAT1d   GRMZM2G028041  |GRMZM2G028041_T01  AT4G08150.1  | Symbols: KNAT1, BP, BP1 |
MDQSFGNLGAGAGSSSGGSNSKAAAAAVSSSSFLQLPLSTASPAYYGAPLALLHHAAAAP
SSSQQHQQQQHHHHYARHGAEMSAAEAEAIKAKIVAHPQYSALLAAYLDCQKVGAPPDVL
ERLTAMAAKLDARPPGRHEPRDPELDQFMEAYCNMLVKYREELTRPIDEAMEFLKRVEAQ
LDCISGGGGSSSARLSLADGKSEGVGSSEDDMDPNGRENDPPEIDPRAEDKELKYQLLKK
YSGYLSSLRQEFSKKKKKGKLPKEARQKLLHWWELHYKWPYPSETEKIALAESTGLDQKQ
INNWFINQRKRHWKPSEDMPFVMMEGFHPQNAAALYMDGPFMADGMYRLGS*

>ZmKNAT1e    GRMZM2G452178  |GRMZM2G452178_T01  AT4G08150.1  | Symbols: KNAT1, BP, BP1 
MDQNFGNLGTGAGSSGGCGGSNSNSKAVAAVSSSSFLQLPLSTAAAASPAYYGAPLALLH
HGTTAGPSSSQQQQHQSPYAKHGAEMSAAEADAIKAKIVAHPQYSALLAAYLDCQKVGAP
PDLLERLTAMAAKLDARPPGRHGPRDPELDQFMEAYCNMLVKYREELTRPIDEAMEFLKR
VEAQLDSIAGGGSSSSARLSLADGKSSEGAGSSEDDDMDPSGRENEPPEIDPRAEDKELK
YQLLKKYSGYLSSLRQEFSKKKKKGKLPKEARQKLLHWWELHYKWPYPSETEKIALAEAT
GLDQKQINNWFINQRKRHWKPSEDMPFVMMEGFHPQTAAALYLDGGAFMADGMTTYRLGS
*
 
 
>ZmKNAT6b    GRMZM2G094241  |GRMZM2G094241_T01  AT1G23380.1  | Symbols: KNAT6, KNAT6L, KNAT6S 
MEDLYSIHPGISRAGGAATAASEVSGVAGGPGSPPPPPSQPPPPPPADLTELVKAQIAGH
PRYPSLLSAYIECRKVGAPPEVATLLEEIGRERCAAASAGGEVGLDPELDEFMEAYCRVL
ERYKEELSRPFDEAASFLSSVRTQLSSLCGAAASLSDEMVGSSEEDEACSGGDTEATEPG
QQEHSSRLADRELKEMLLKKYSGCLSRLRSEFLKKRKKGKLPKDARSALMDWWNTHYRWP
YPTEEDKVRLAAATGLDPKQINNWFINQRKRHWKPSEDMRFALMEGVTGGGPSSGTTLYF
DTGTIGP*
 
>ZmKNAT1b    GRMZM2G017087  |GRMZM2G017087_T02  AT4G08150.1  | Symbols: KNAT1, BP, BP1 |
MEEITQHFGVGASSHGHGHGQHHHHHHHHHPWASSLSAVVAPLPPQPPSAGLPLTLNTVA
ATGNSGGSGNPVLQLANGGGLLDACVKAKEPSSSSPYAGDVEAIKAKIISHPHYYSLLTA
YLECNKVGAPPEVSARLTEIAQEVEARQRTALGGLAAATEPELDQFMEAYHEMLVKFREE
LTRPLQEAMEFMRRVESQLNSLSISGRSLRNILSSGSSEEDQEGSGGETELPEVDAHGVD
QELKHHLLKKYSGYLSSLKQELSKKKKKGKLPKEARQQLLSWWDQHYKWPYPSETQKVAL
AESTGLDLKQINNWFINQRKRHWKPSEEMHHLMMDGYHTTNAFYMDGHFINDGGLYRLG*
 
 
 
>ZmKNAT1c    GRMZM2G135447  |GRMZM2G135447_T01  AT4G08150.1  | Symbols: KNAT1, BP, BP1 
MDSFGDLGGGGSSSSRAASAPFLQLPLPASTSSAQQQVLFPLPDGPQQQHHHHSSRIPLR
QLLLLADPSSAAQHSASHRTKDMATVQGEMSSPAVDGDADAIKARIMSHPQYSALLAAYL
DCQKVGAPPDVSDRLSAMAAANLDAQPGPISRRRGPTTTRADDPELDQFMEAYCNMLVKF
HEEMARPIQEATEFFNSMERQLGSTISDSNCEVAGSSEDEQDASWPEEIDPCAEDKELKH
QLLRKYGGYLGGLRQEFSKRKKKGKLPKEARQKLLHWWELHYKWPYPSETEKMALAETTG
LDPKQINNWFINQRKRHWKPASEDMPFAVMEGGFHVAQGTAALYMDRPAVPPFMADGGMY
RLGS*

>ZmKNAT1f   GRMZM2G000743  |GRMZM2G000743_T01  AT4G08150.1  | Symbols: KNAT1, BP, BP1
MEDLSDLGGHGHPGAAAWRPAAPSLASSSKVSVQVYTVPSSAATGREARGQGVAPMMHAS
SVAGHGGRAADLDPVKAKIVSHPSYHRLLAAFLDCHKVGCPPEAAEEIAAVAREREAWQR
AAAGDVAHTRPDPELDQFMESYCELLVTWKEELTRPLREAEEFLTTVEAQLNSITNTGPT
MGAFISSAAAAGD*
 
 
 
>ZmKNAT1g   GRMZM2G061101  |GRMZM2G061101_T01  AT4G08150.1  | Symbols: KNAT1, BP, BP1 
MHSSIPQTIKYPQIARWLARMEKQLPALTGGSKAATTTPFYLALDHRAAATSSSPPAEAP
TLPPSAAAVSDPSRQSNSDRGSEIIKAKIMSHPLYPALLRAFIDCRKVGAPLEIVGRLSA
LADDVETNSDGRQEEQPADPELDQFMEIYCHMLVRYRQELTRPIQEADEFFKSMEAQIDS
FSLDDNGYEEGGGSSDEDEQETVDLGGLPVPETGSPSGEGKELKNHLLNKYSGYLSSLWR
ELSRKKKKGKLPRDARQKLLHWWQLHYRWPYPSELEKAALAESTGLDAKQINNWFINQRK
RHWKPAPPTMALGTPDYRMGQHGGGASSSSASAGLRVQGQYFTGGSSYPRGP*
 
 
 
 
>ZmKNAT1a    GRMZM2G060050  |GRMZM2G060050_T01  AT4G08150.1  | Symbols: KNAT1, BP, BP1
MLRLEIFKCLLRRLHRLGPRCRLRRLEPSSSSPYGGDIEAIKAKIISHPHYYSLLAAYLE
YNKVGAPPEVSARLTEIAQEVETRQHMALGGLAATTEPELDQFMEAYHEMLVKFREELTR
PLQEAMEFMRRVESQLNSLSISGRSLCNILSSGHWQKSATPTNISQRWAKMAAWRMEWGV
RC*
 
 
 
>ZmKNAT1h   GRMZM2G002225  |GRMZM2G002225_T01  AT4G08150.1  | Symbols: KNAT1, BP, BP1 |
MEVEEELPASADLTGGSKQATTTTPFYLALDHTASATSSPPPAAPLPCAANSERGSEIIK
AKIMSHPLYPAVLRAFIDCRKVGAPPEIVGRLSALADDVEMNSDDKQEQRRAADPELDQF
MEIYCHMLVRYRQELTRPIQEADEFFRSMEAQIDAFSLLDDNGYEGCGSSDEDEQEAVDL
GGLSVLETGSPSGEDNELKNRLLNKYSGYLSNLWRELSRKKKKGKLPRDARQKLLHWWQL
HYRWPYPSELEKAALAESTGLEAKQINNWFINQRKRHWKQAPPTMALATANYMLGPHDGG
GSSSSASAAGLRVEEQYFTGGSSYPRGP*


>OsKNAT1d    Os07g03770  |LOC_Os07g03770.1  AT4G08150.1  | Symbols: KNAT1, BP, BP1
MDQSFGNLGGGGGAGGSGKAAASSFLQLPLSTAAAATAYYGTPLALHQAAAAAGPSQYHG
HGHPHHGGGHHHSKHGGAGGGEISAAEAESIKAKIMAHPQYSALLAAYLDCQKVGAPPEV
LERLTATAAKLDARPPGRHDARDPELDQFMEAYCNMLAKYREELTRPIDEAMEFLKRVES
QLDTIAGGAHGGGAGSARLLLADGKSECVGSSEDDMDPSGRENEPPEIDPRAEDKELKFQ
LLKKYSGYLSSLRQEFSKKKKKGKLPKEARQKLLHWWELHYKWPYPSETEKIALAESTGL
DQKQINNWFINQRKRHWKPSEDMPFVMMEGFHPQNAAALYMDGPFMADGMYRLGS*

 
>OsKNAT6a   Os01g19694  |LOC_Os01g19694.1  AT1G23380.1  | Symbols: KNAT6, KNAT6L, KNAT6S
MEDLYSIHPGISRVGGAASEASGVGVVVGGGGGSSSSDLTELMKAQIAGHPRYPTLLSAY
IECRKVGAPPEVASLLKEIGRERRAGGGGGGAGQIGVDPELDEFMEAYCRVLVRYKEELS
RPFDEAASFLSSIQTQLSNLCSGATSPPATTATHSDEMVGSSDEDQCSGETDMLDIGQEQ
SSRLADHELKEMLLKKYSGCLSRLRSEFLKKRKKGKLPKDARSALLEWWNTHYRWPYPTE
EDKLRLAARTGLDPKQINNWFINQRKRHWKPSDGMRFALMEGVAGGSSGTTLYFDTGTIG
P*

 
>OsKNAT1g    Os03g47042  |LOC_Os03g47042.1  AT4G08150.1  | Symbols: KNAT1, BP, BP1
MEQLHLLLASGGGSKASTTITPFCLARDHASTSSPSPAAVAAPAPPPEATSGSEQSIHGS
GTGLQSSEAMIKAKIMSHPLYPSLLRAFVDCKKVGAPPEVVGRLSSLAVVTDVPQYSGDR
CLPAQQPAADPELDQFMETYCYMLTRYGQELARPIQEAEEFFRGIEEQIDSLALGAYTRT
ICQLIIGFSLFRSE*

 
 
>OsKNAT1a    Os03g51690  |LOC_Os03g51690.1  AT4G08150.1  | Symbols: KNAT1, BP, BP1
MEEISHHFGVVGASGVHGGHQHQHHHHPWGSSLSAIVAPPPPPQLQQQQTQAGGMAHTPL
TLNTAAAAVGNPVLQLANGSLLDACGKAKEASASASYAADVEAIKAKIISHPHYSSLLAA
YLDCQKVGAPPEVAARLTAVAQDLELRQRTALGVLGAATEPELDQFMEAYHEMLVKYREE
LTRPLQEAMEFLRRVETQLNTLSISGRSLRNILSSGSSEEDQEGSGGETELPEIDAHGVD
QELKHHLLKKYSGYLSSLKQELSKKKKKGKLPKDARQQLLNWWELHYKWPYPSESQKVAL
AESTGLDLKQINNWFINQRKRHWKPSDEMQFVMMDGYHPTNAAAFYMDGHFINDGGLYRL
G*

>OsKNAT1e    Os03g51710   |LOC_Os03g51710.1  AT4G08150.1  | Symbols: KNAT1, BP, BP1 
MEELEGHRGEGRLPPPPPLLPFPKVSVQVYTVPSSSTAASAAAAGGARQAVAPATRDGGD
GGGRAAGVLDDPVKARIVSHPRYHRLLAAFLDCHKVGCPAEAAEEIAAAARVREARQRAA
AAASRMPPAPEDPELDQFMVCSIMKELKLVTEDYCKLLVECKEELSRPLQEAEEFLRTVE
SELNSINSGPPLTALISESKAGLDSSDDDEHEDGSGMEMMEAAEDEDLGIIDPRSDDKAL
KRHLLRKYSGYLGGLRKELSKKRKKGKLPKEARQKLLTWWELHYRWPNPSEMEKIALAES
TGLEQKQINNCFINQRKRHWKPTEEMEFAVMEAYHHQSTDAAAAFYVDVDARLVGATAAA
PASAVYTARPDHGVWRA*
 
>OsKNAT1b    Os03g56110  |LOC_Os03g56110.1  AT4G08150.1  | Symbols: KNAT1, BP, BP1 | 
MESFASLAGGGSSSTTARLPELISPENPDHISPPPLLYQLLAGPESSARQHGHDGHHHGG
GGGEAAAAAVQGQVSPAGAEAAVKAEIMSHPQYSALLAAYLGCKKVGAPPDVLTKLTAVP
AAQQLDEADGHPRRRHEPQRDDDPDQLDQFMDAYCSMLTRYREELERPILEAAEFFSRVE
TQLDSLAESNCEGTGSSEEEQDPSDKQLKHQLLRKYGGSLGDLRQVFSKRTKKGKLPKEA
RQKLLHWWELHYKWPYPSEMEKMTLAQTTGLDQKQINNWFINQRKRHWKPTPVAGTAFPT
MEAAGGGFRHSGHGGGLAAAAALPLYMGRPFVVDGMYRLGS*

 
>OsKNAT1c    Os03g56140  |LOC_Os03g56140.1  AT4G08150.1  | Symbols: KNAT1, BP, BP1
MESFASLAGGGSSSTTARLPELIPPENPDRISPPPLLYQLLAGSASSARHGHGHHHGGGG
GAAAAAVQGLQVSPAGAEAAMKAEIMSHPQYSALLAAYLGCKKVGAPPDVLTKLTAVPAA
QQQLDAADGHPRRRHEPRRDDDVPDHQLDQFMHADEVQGGAGAADPGSRGVLQLDSIADS
NCEGTGSSEEEQDTSCPEAEEIDPSDKQLKHQLLMKYGGSLGDLRQAFSKRTKKGKLPKE
ARLKLLHWWELHYDKWPYPSVRTHIYASHLINSTTFFCTKLDLMKMRELLGCTCVYEQEV
EKMTLAQTTGLDQKQISNWFINQRKRHWKPTPVAGMTFPTVEAAGGGFRHSGHDGGLAAA
AAAAALPLYMGSWPFVVDGMYRLGS*

 
>OsKNAT1f    Os03g47022  |LOC_Os03g47022.1  AT4G08150.1  | Symbols: KNAT1, BP, BP1 
MEQQLPLLAPDSKAATSSPLCLTLDNPTSTSTSPAVPSSAPPPAAALEPSRQSFHERETD
AIKAKIMSHPLYPALLRAFIDCQKVGAPPEVVGRLSALAGELDSRAEDRYLQGQSSDPEL
DEFMETYIDMLVSYRQELTRPIQEADQFFRNMEAQIDSFTLEMCSF*


>OsKNAT6b    Os05g03884  |LOC_Os05g03884.1  AT1G23380.1  | Symbols: KNAT6, KNAT6L, KNAT6S
MEDLYSIHPGISRGGGGGGGGAASEASGVAGGGSSPPHPPPPATTAAAADLTELMKAQIA
GHPSYPSLLSAYIECRKVGAPPEVTTLLEEIGREGRGGGGGATAGGEIGLDPELDEFMET
YCRVLERYKEELTRPFDEAASFLTGIHTQLASLCGGAPPPTDNSDEMVGSSEDEPCSGDA
DAADFGQEHSSRLADHELKEMLLKKYSGCLSRLRSEFLKKRKKGKLPKDARSALMDWWNT
HYRWPYPTEEDKVRLAAMTGLDPKQINNWFINQRKRHWKPSEDMRFALMEGVTGGSSSGT
TLYFDTGTIGP*

>SmKNAT1b    415291  Selaginella moellendorffii?AT4G08150.1  | Symbols: KNAT1
MAGGYAPTKFANMEEWLVEGLIEQAAEGLTTSPPPPPPPLAPTSSMAAPRTEHEDMDPRGSKVSLSDSEIMSAISGHPQYKELLRAHMNCYKVGASADLA
AQMDELVRKREFESAVKTSIGVDPELDQFMVAYCNVLNAYEIELRRTFKEAIEFCKKQEHQLSVIAVSNIDVLSSGRETQVPCNAKVFNPDEQIFTETGA
ENEDASETYEDFMEEAESGGIGEVDTDLDPLAGDKELKKVLMKRYGGYIKGLTQEYLKKKKKGKLPKESRQQLLDWWSQHQDHPYPNENQKSNLAQSTGL
DPKQINNWFINQRKRHWNPQAVRGESSQQRDAKSSS

>SmKNAT1a    159366  AT4G08150.1  | Symbols: KNAT1
MEPMDRHSSPKRSPGRDGHSPFGAHPTPEQHDAFLAASSALISQACVKEDPEPQQQHHLIDHGAAAAAAMEHLAWDNHSFIESMSPESADLCKHLLEHIH
GAHFSHGEGSRHDPEEQQPHHHHGGASSSSSGARLAPPPGSMASSISTTETDETMKASIVAHAHYPDLLASLLNIQKVLLAQVGAPPDRVAKLDEAGQLL
LNLRPAVVTSVGANPELDDFMVAYCAIMKEFEDEFRNVLEGAMAFCKTKTDQLGAIAAASIHMNSVVTSVSDHPVESEEPETTTTGGGAEIEEDISSSEV
GNEVDPLAKDENLKEYLAQRYGAYIKGLKQEFLKKKKKGKLPKHSTEKLYEWWEAHIKWPYPSEQEKANLATDTGLDQKQINNWFINQRKRHWNPSEHDR
PLSSVSARGNTEG


>BdKNAT6a    Bradi2g11540    |  Bradi2g11540.1 AT1G23380.1  | Symbols: KNAT6, KNAT6L, KNAT6S
MEDLYSIHPGISRVGGAASEASGVVLGGPSPSDLTELMKAQIASHPRYPTLLSAYIECRK
VGAPPEVASLLEEIGRERRAGAGAIGVDPELDEFMESYCRVLVRYKEELSRPFDEAASFL
SSIQTQLSNLCSGGSSPAATATHSDEMVGSSDDEQCSGETDGLDIGQEHSSRIADHELKE
MLLKKYSGCLSRLRSEFLKKRKKGKLPKDARTALMDWWNTHYRWPYPTEEDKVRLAAMTG
LDPKQINNWFINQRKRHWKPSEDMRFALMEGVTGGSSGTTLYFDTGTIGP*

 
>BdKNAT6b    Bradi2g38390     |  Bradi2g38390.1  AT1G23380.1  | Symbols: KNAT6, KNAT6L, KNAT6S |
MEDLYSIHPGISRGGGGAACSEASGVAGSPPPPDLTATAELTKAQIAAHPRYPSLLSAYI
ECRKVGAPPDVAVLLEEMSRERRPGYEAAGAGEIGLDPELDEFMEAYCRVLWRYKEELSR
PLDEAASFLATVRTQLSNLCGGGARATFHSDEFVGSSEDEPCSGDGDASEAGMQEHTSRL
ADHELKEMLLKKYSGCLSRLRSEFLKKRKKGKLPKDARLALMDWWNTHYRWPYPTEDDKV
RLAAMTGLDPKQINNWFINQRKRHWKPSEDMRFALMEGVNGGGGSSSGTTLYFDTGTIGP
*
 
 
>BdKNAT1e   Bradi1g12690    |  Bradi1g12690.1  AT4G08150.1  | Symbols: KNAT1, BP, BP1 | 
MDQLPLPSGGSKASTPFHLTLDNTTTSTSPPAPAPGSEPSTRSNHERSTDTIKAKIMSHP
LYPALLRSFIECQKVGAPQEVVGRLCALAGELESDCGDQRQDSLDAELDEFMETYCHVLV
RYKQELTRPIQEADQFFRDIEAQMDSFTLDDNSGGGDDGSSEDDEQEAGHADGLPEITSQ
CAEDNELKSHLLSKYSGYLTSLWRDLSKKKKKGKLPRDARQKLLHWWQLHYRWPYPSELE
KAALAESTGLDGKQINNWFINQRKRHWKPTPPAVEYRSQQQQPHYGASSSSSAAFLTEGH
YFTGGSAYPPRGP*
  
 
>BdKNAT1a    Bradi1g10047    |  Bradi1g10047.1  AT4G08150.1  | Symbols: KNAT1, BP, BP1
MEDITAHHFGLGASGHGHGHLPWSSSSLSAVVAPPPQQQQQHQGYLAPSPLSLNTAAPSH
GNPVLQLANGSLLDACAKAKEPYAADVEAIKAKIISHPIYPSLLAAYLDCLKASCSSLFD
QHLLKFILHLMSKREACMVGAPPEVSERMSAVARDLELRQRAGLGGLAAATEPELDQFME
AYSEMLVKYREELTRPLQEAMEFLRRVESQLNSLSINGRSLRNILSSGSSEEDQEGSGGE
TELPEIDAHGVDQELKHHLLKKYSGYLSSLKQELSKKKKKGKLPKDARQQLLSWWEMHYK
WPYPSESQKVALAESTGLDLKQINNWFINQRKRHWKPSDEMQFVMMDGYHPPNAAFYMDG
HFINDGGLYRFG*

>BdKNAT1b    Bradi1g07247    |  Bradi1g07247.1  AT4G08150.1  | Symbols: KNAT1, BP, BP1
MERFRELGGGGGSSSSSAGSMASFLHLPLRAAASSPELIPPAGGGAEHHGSRLALHQLLS
NPPPSTPQRGHHKDGEISPGPDAEAVKAKIMAHPLYSPLLASYLDCHKVGAPPDVLDRLS
AVAAKQLDAAAERRRHREPPRVDPELDQFMEAYCNMLAKYREELARPIWEATEFFRSVET
QLDSITADSNCEGAGSSEDDLDTSCAEEIDPSAEDRELKHQLLRKYGGYVGSLRQEFCKR
RKKGKLPKEARQKLLQWWELHCKWPYPSETEKIALAESTGLDQKQINNWFINQRKRHWKP
AAEDMPFSMMGGGGFDHDPPGGGAAAPYMVDRPPFMLDGMYRLGS*

>BdKNAT1c    Bradi1g57607    |  Bradi1g57607.1  AT4G08150.1  | Symbols: KNAT1, BP, BP1 |
MGGGAYYGTPLALHQAQQAAAAAVGGSSSSQYGHHQYSSSSSQRHGGSGAEISAAEAEAI
KAKIVAHPQYSALLAAYLDCQKVGAPPEVMEKLTAMAAKLPSPGHHEQRGDPELDQFMEA
YCNMLAKYREELTRPIEEAMEFLKRVEAQLDSITGAGHGGSSARLSLLADGKSEGVGSSE
DDMDVSGREDPPEIDPRAEDKELKYQLLKKYSGYLSSLRQEFSKKKKKGKLPKEARQKLL
HWWELHYKWPYPSETEKIALAESTGLDQKQINNWFINQRKRHWKPSEDMPFVMMEGFHPQ
NAAALYMDGQFMADGMYRLGS*
 
 
>BdKNAT1d    Bradi1g12677    |  Bradi1g12677.1  AT4G08150.1  | Symbols: KNAT1, BP, BP1
MGTDAMKAKIMSHPLYPALLRAFIDCQKVGAPPEVVGRLSSLADDLKSNSDDVLEQPADP
ELDQFMETYCVMLVRYSQELTRQIQEADHFFRNMEAHISTSALGDNCEGEASTEDEQEIG
DVGGLPVQAAELKDQFLNKHNGYLSSLWRKLSKKKTKGKLPSGARQKLQQWWRLNWRSPY
PSELEKAALAESTGLDRKQINNWFINQRKRHWKPTPPAVEYRSQQQTLYGASSSSSAAFL
TEGHYFTRGSA*

 

>PtKNAT1    Potri.002G113300   |Potri.002G113300.1  AT4G08150.1  | Symbols: KNAT1
MEDYNQMSENTTPRGNFLYASQLLAPNSSPYGRTSSGSTVSNQQTQMPLNPFHLQSNDQC
FQSDTHPIVKTEASTSHAQKFHYPLLRGYQTINQQQQGSESSSEVEAIKAKIIAHPQYSN
LMEAYMDCQKVGAPPEVVARLAAARQEFESRQRSFITSRDNSKDPELDQFMEAYYDMLVK
YREELTRPIQEAMDFMRRIETQLNMICHGPLRIFNSDDKSEGVGSSEDDQDNSGGETELP
EIDPRAEDRELKNHLLRKYSGYLGSLKQELSKKKKKGKLPKEARQKLLSWWELHYKWPYP
SETEKVALAETTGLDQKQINNWFINQRKRHWKPSEDMQFMVMDGLHPQNAALYMDGHYMG
DGHYRLGP*

 


>FvKANT1    mrna02647.1  -v1.0-hybrid  AT4G08150.1  | Symbols: KNAT1 Fragaria vesca
MEEYNNSDEMDHESQGTPRGNFLYASPTLGGNYGRAAAASDHNQQNNTFHLQSSGGECFPSTQSTVKTEAAGSTSQHARHKFHHPQFPPPSLVLSRGHND
QQLPVQQQNENEVEAIKAKIIAHPHYSNLLQAYMDCQRVGAPSEVVARLSAARQEFVARQRSSVSSRDASSKDPELDQFMEAYYDMLVKYREELTRPIQE
AMDFMKKIETQLNMLGNNSTATPLRIFSASALAGVVPAGLSHYKIHPLLVFTRRQKVRNLDEKHSTYDKCDGNGSSEEDQDNNSGGETEVAEIDPRAEDR
ELKNHLLRKYSGYLSSLKQELSKKKKKGKLPKDARQKLLSWWELHYKWPYPSESEKVALAESTGLDQKQINNWFINQRKRHWKPSEDMQFMVMDGLHPQN
AAALYMDGHYIGDGHYRLEKVKRLVKWTFWDLTLTLTVKASMREKCYTIRDYDFNAAFQVGMRLGYLDQPNGGLGPK*


>MtSTM    Medtr5g085860.1  AT1G62360.1  | Symbols: STM
MLGFGGNSCSEISSMDHQNQMMNMETNRKFFSFPLSNNSSGVQNHHNYTQHQNNTNNNTCRDKIMAHPLFPRLLSSYLNCLKVGAPPEVVASLEESCAKC
EILNGSSGRTGSSSSCIGEDPGLDQFMEAYCEMLIKYEQELTKPFKEAMLFLSRIESQLKAVAVSTDFGQSEFAASQNEIDVHENNLDTTQGEDQELKVQ
LLRKYSGYLGSLKKEFLKKKKNGKLPKEARQQLLDWWSRHYKWPYPSESQKQALAESTGLDLKQINNWFINQRKRHWKPSEDMQFAVMDATNYYMENVMC
KPFPMDAMPMLL*


>FvSTMa    mrna19507.1  -v1.0-hybrid  AT1G62360.1  | Symbols: STM, Fragaria vesca
MNPLVIEKNLDGEVGGNPIVRMQEASGGMVFEVGMLKEAPTQEPEVEVLMFEAQAKKSEGLKKRTRQVRILNEWTDCHQAPVVNKIKQQRCLSGSASKEG
QSVFIGKGGSNGSNSTAFGDNPTNNNGGGLFPMTVMMPLMTTTNSQHHHLAQLHSNNSPFVLLPPNYNNHHQQDQNNPAAVVGCYFMDHNTNNGGHGSSS
SSSSSSSSIKSKIMAHPHYHRLLAAYINCQKVGAPPEVVGRLEEACESAATVGQMVRCSSGSGDGHGSLGEDPALDQFMEAYCEMLIKYEQEVSKPFKEA
MLFLQKIESQFTALTVSSASATDSGYGEGGMDRNNKGSSEEVDVNNNLLVDPQAEDRELKGQLLRKYSGYLGSLKQEFMKKRKKGKLPKEARQKLLDWWS
RHYKWPYPSESQKLSLAESTGLDQKQINNWFINQRKRHWKPSEDMQIMVMDASHPTHYYMNNMDVSPSLL

>FvSTMb    mrna30482.1  -v1.0-hybrid  AT1G62360.1  | Symbols: STM, BUM1 Fragaria vesca
MMVFLDLRVLNCFEMRKLKQVGAPPDVLGRLEEACESAAKIGHMVRRQRSSGNGHGHGSLGEDPTLDQFIEAYCEMLIKYEQDVSKSFKEAMLFLHKIES
QFKAALTVSSAGCGEGGMDRNINGSSEEEDVNNNLSVDPQVEDRKLKGQLLREYRGNLGSLKQELKLKKRRKGKLPDEARQQLFDWWNRHYKWPYPSESQ
KLALAESTGLDQKQIKNWFVNQRVRHWKPWENMQIIAAMDASNNMDVSPSLL*


>PtSTMb    Potri.011G011100   |Potri.011G011100.1  AT1G62360.1  | Symbols: STM, BUM1, SHL, WAM1, BUM, WAM
MEGGGGDGGSSTTSCMMAFGDNSNGLCPMMMMTPLMSSSSSAHHQHPHHHHRANEGDSSI
SNTLFLPLPPTNNQGHNRIHSNASGSSSMIIDDHNRNHNNNTVTATGCYFMDNNDGSSSS
VKAKIMAHPHYHRLLAAYANCQKVGAPPEVVARLEEACASAASIAPANTGCIGEDPALDQ
FMEAYCEMLTKYEQELSKPLKEAMLFLQRVECQFKALTLSSPISGCGDGNDRNVSSEEEV
DVNNNFIDPQAEDQELKGQLLRRYSGYLGSLKQEFMKKRKKGKLPKEARQQLLDWWSRHY
KWPYPSESQKLALAESTGLDQKQINNWFINQRKRHWKPSEDMQFVVMDAGHPHYYMDNVL
GNPFPMDISPTLL*
 

>PtSTMa    Potri.004G004700   |Potri.004G004700.1  AT1G62360.1  | Symbols: STM, BUM1, SHL, WAM1, BUM, WAM 
MEGGGAGCSSTPSLMMAFGDSSNGLCPMMMMPLMSSSSSAHQHHHQQQHVNAGDSSISNT
LFLPLPPTNYQSQNRINNSASGSSMILDDHNHNNNTVTATGCYFMENNDGGSSSTSVKAK
IMAHPHYHRLLAAYANCQKVGAPPEVVARLEEACASAASMGPANTDGIGEDPALDQFMEA
YCEMLTKYEQELSKPLKEAMVFLQRVECQFRALTLSSPNSAWGEGNDRNASSEEELDVNN
KFIDPQAEDQELKGQLLRKYSGYLGSLKKEFMKKRKKGKLPKEARQQLLDWWSRHHKWPY
PSESQKLALAESTGLDQKQINNWFINQRKRHWKPSEDMQFVVMDAGHPHYYMDNVLGNPF
PMDISHTLL*

 
 

>MtKNAT6b    Medtr1g084060.1  AT1G23380.1  | Symbols: KNAT6
MEHNRSDLIRLDMTTDRIIKNQIATHPLYPNLLSAFLECQKVGAPTELASLLEEIGRESHPNNAFREIGDDPDLDHFMESYCEVLHRYKEELSKPLNEAT
LFLCNIESQLNELCKGTQTMSSDYNRSDHEAAGTSEDEMSCGKVEAVEGGHDELCGTSCPGDKELKEMLLRKYGGYLSNLRQEFLKKRKKGKLPKDARKA
LMDWWNVHYRWPYPTEEEKLQLSDMTGLDIKQINNWFINQRKRHWKPSEDMRFSIMEGVSSTGIAGPL

>PtKANT6g     Potri.013G008600   |Potri.013G008600.1  AT1G23380.1  | Symbols: KNAT6, KNAT6L, KNAT6S
MEGFYRFNPTISCSPNDIARLENLPVVNFTDATTSNNEFHSQVGNLLQAGHGYTPVTESD
MHDVIKTQIANHPRYPDLVSAYVECRKVGAPPEMVSLLEDIGRCSYQINTCYEIGADPEL
DEFMESYCEVLHRYKEELSKPFDEATTFLSSIESQLSSLCKGTLTKIFDYGSADEPAWTS
EEELSCGEVEASEIPGSLGFHSSDQNLKGVLLSKYSGHLSSLRKEFLKQRKKGKLPKDAK
TLLLDWWNHHYRWPYPTEEEKAKLSEITGLDQKQINNWFINQRKRHWKPSKDMRFALMES
VGGDTAGPTCYGIVGDDIGT*
 
>PtKANT6e     Potri.005G017200  |Potri.005G017200.1 AT1G23380.1  | Symbols: KNAT6
MEEFYRFNPTFFSSPDDTVRLENLPVANFTDATTSTATEFHSHASSFLQAGHGHREVTGS
DMYDAIKTQIANHPRYPDLVSAHLECQKVGAPPEMVSLLEAIGRGNYKINSFYEIGADPE
LDEFMESYCEVLRRYKEELSKPFDEAATFLSSIESQLSILCKGTLTKIFDYGSDEPAGTS
EEELSCGEVEASESQETTGVSSQEQNLKGMLMRKYSAHLSNLRKEFLKNRKKGKLPKDAR
TTLLDWWNHHYRWPYPTEEEKAKLSEITGLDQKQINNWFINQRKRHWKPSEDMRFPRMDG
VSGDPGTPPNMLWYCW*

>PtKANT6f     Potri.005G014200   |Potri.005G014200.1 AT1G23380.1  | Symbols: KNAT6, KNAT6L,
MEEFYRFNPTFFSSPDDTVRLENLPVANFTDATASTATEFHSHASSFLQAGHGHREVTGS
DMYDAIKTQIANHPRYPDLVSAHLECQKVGAPPEMVSLLEAIGRGNYKINSFYEIGADPE
LDEFMESYCEVLRRYKEELSKPFDEAATFLSSIESQLSSLCKGTLTKMFDYGSADEPAGT
SEEELSCAEVEASESQETTGVSSQEQNLKGMLMRKYSAHLSNLRKEFLKNRKKGKLPKDA
RTTLLDWWNHHYRWPYPTEEEKAKLSEITGLDQKQINNWFINQRKRHWKPSEDMRFPRMD
GVSGDPGTPPNMLWYCW*

>FvKNAT6b    mrna31590.1  -v1.0-hybrid  AT1G23380.1  | Symbols: KNAT6 Fragaria vesca
MEDFYRLNTMNMISSSSGNVNQVENGTRTTTEGGAAYRGSPIIVSHRNFNMLQFETDQGMTELMKTQIANHPRYPDLVSAYIDCQKVGAPPEIKSLLEEV
GRLSFPTSTCRSEIGADPELDEFMDTYCGVLHTYKEELSKPVDEATTFLNNIELQLSDLCKGTFQKNNCDLQAAVPLPDEAVGSSEEEFSYGEMEAAEGQ
DTSAFRACDRELKDMLLHKYSGYLGKLKKDFLKSRKKGKLPKDARSALMDWWNTHYRWPYPTEEQKMQLSVATGLDQRQINNWFINQRKRHWKPSEDMKF
ALMEGVSGSINGEGGPSLLCDPGFGHDDIM*


>PtKANT6c    Potri.012G087100   |Potri.012G087100.1 AT1G23380.1  | Symbols: KNAT6, KNAT6L
MMEELYGLQSTSSDYSLQVPSENMVSPVANYYHPVGFTSPAGEPSFPVFGSEQMFCGSSV
SDAASMGAELHQKQQQQSGGVGVGDHSNRNNSEEVSCAIRAKIASHPLYPKLLEAYIDCQ
KVGAPPEMAYLLDEIRLVNDVSKGSNDTVASCLGADPELDEFMETYCDVLMKYKADLSRP
FDEATTFLNDIEAQFNTLCNGPSRSQVYDEAAGSSDEDASGGEAGMQDSTRINEDRELKD
KLLRKYSGYISTLKHAFSKQKKKGKLPKEARQILLNWWNIHNKWPYPTEADKVALAESTG
LDQKQINNWFINQRKRHWKPSENMQFAVVDSLYGPFFMND*

>PtKANT6d    Potri.015G079100   |Potri.015G079100.1 AT1G23380.1  | Symbols: KNAT6, KNAT6L
MMEQLHGLQSTGTDYSLQVPSENAGAPLVANYYHHMGFPSVAGEASFPFFGSEQLFCGSS
VSDAASMVVELHHHHQQQQQQRGGGGGCVGDNSNSNNSQEEASCAIRAKIASHPLYPKLL
EAYIDCQKVGAPPEMAYLLDEIREENDVSKRSDNTVASCLGADPELDEFMETYCDILMKY
KADLSRPFDEATAFLNDIEAQFNTLCNGASRSQVHDEAVGSSDEDASGGDAEVQDCTRAN
EDRELKDKLLCKYSGYISTLKHEFSKKKKKGKLPKEAREVLLNWWTVHYKWPYPTEADKV
ALAESTGLEQKQINNWFINQRKRHWKPSENMQFAVVDSLYGPFFMND*


>PtKANT6a    Potri.008G188700   |Potri.008G188700.1  AT1G23380.1  | Symbols: KNAT6,
MEGTYGLHSTVADYSDKALMSPENLILTTEYQSLLSSETFRQRIPIQGSQELLSEAASIT
TEIQREGDMSSLVKAKIASHPSYPRLLEAYIDCQKVGAPPQIARFLDEIRRENDLFKHDA
VSTYWGADPELDEFMETYCDLLVKYKSDLERPFDEATTFLNKIEMQFRNICTAASIRSVS
GQSLSLSLFPGKDPLGSELLNNISRNHNGSDGAPSSDDELSGGEMDMHEAQPSGEDRELK
DKLLRRFGGHIGTLKREFSKKKKKGKLPKEARQTLLGWWNVHYKWPYPTEADKLALAEST
GLDQKQINNWFINQRKRHWKPSENLQFAVMNNLSGQFLAED*

>PtKANT6b     Potri.010G043500   |Potri.010G043500.1  AT1G23380.1  | Symbols: KNAT6, KNAT6L, KNAT6S
MDGTYGLHSTVADYSDKALMSPEDLILQSEYQSLLSSETLRLRIPILGSEELLSEAASIR
TEEDMSALIKAKIASHPCYPRLLEAYIDCQKVGAPPGIACFLDEIRRENDLFKQDAVSTY
WGADPELDEFMETYCDLLVKYKSDLERPFDEATTFLNKIEMQLRNLCTGASIRSISDEGA
PSSDEELSGGELDMHEAQPSGEDRELKDKLLRRFGSHIGTLKLEFSKKKKKGKLPKEARQ
TLLGWWDAHYKWPYPTEADKIALAESTGLDQKQINNWFINQRKRHWKPSENLQFAVMDNL
SGQFFTEDD*

>FvKNAT6a    mrna03606.1  -v1.0-hybrid AT1G23380.1  | Symbols: KNAT6 Fragaria vesca
MLVNEKGNKKEKEQGKKQGWNCGTVEGRGYIPNHSLDISLITASKNTRSYSCNSNSISRVKINLCTFFMEEMYGFQSAVVDYGDKSADYADRALMTPENL
ILPMDYQSLLSSGAFRDHRVPMMFGSDVGDLYSAISSAPEFRRGGDEDVFGAIKAKIASHPSYPRLIEAYIDCQKVGAPPEIASFLEEIRRENDLYKRER
DAAMSTCLGADPELDEFMETYCDMLVKYKSDLARPFDEATTFLNKIETQLSNLRIRTLSDEGAASSEEEFSGGELEVQEAQTRGEDRDLKDKLLRKFGSH
IGTLKLEFSKKKKKGKLPKEARQALLQWWSVHYKWPYPTEADKIALAESTGLDQRQINNWFINQRKRHWRPSENMQFAVMDNLSGPFFADD*
 
 

>MtKNAT6a    Medtr5g033720.1  AT1G23380.1  | Symbols: KNAT6
MEEMYGVPTTVEYGDKSLMTPENLIFPADYNSFLMSTTSSTNRIPMFGSDDIFTAAEPSSAGIQDDVASNIMKAKIASHPYYPRLLQAYIDCQKVGAPPE
IASLLEEIRRENDMCKRDVVVSTCFGADPELDEFMESYCDMLVKYKSDLTRPFDEATTFLNKIETQLSHLCTGGAAAASLPTASDDGGASSDEDLSTGDG
DVQDGQSRGEDRELKDRLLRKFGSHIGTLKLEFSKKKKKGKLPKEARQTLLQWWNVHYKWPYPTEADKIELAKSTGLDQKQINNWFINQRKRHWKPSENM
QFSMMENFTGRFLTEE*


>BoSTM    Bol011007
MESGSNSTSCPMAFAGDNSDGPMCPMMMMMMPVITSHQQHHGHDQQHQHQ
QQHDGYAYQSHHQHSSLLFLQSLTPPSQEAKNKVRSSCSPSSGAPAYSFM
EINHQNELLAGGLNPCSSASVKAKIMGHPHYHRLLLAYVNCQKVGAPPEV
QARLEETCSSAVAAAASMGPTGSLGEDPGLDQFMEAYCEMLVKYEQELSK
PFKEAMVFLQHVECQFKSLSLSSPSSFSGYGEAAIERNNNGSSEEEVDMN
NEFVDPQAEDRELKGQLLRKYSGYLGSLKQEFMKKRKKGKLPKEARQQLL
DWWSRHYKWPYPSEQQKLALAESTGLDQKQINNWFINQRKRHWKPSEDMQ
FVVMDATHPHHYFMDNVMGNPFPIDHISSTML

>BoKNAT6b    Bol001002
MDGMYGFHPTCDYSDKPVMMMSQDNMMFPSDYQTLLCSSAGDNRVSDVFG
LNELLSVAASAMSSEAASMGPEIRTNNGNVSLGVIKAKIACHPSYPRLLQ
AYMDCQKVGAPPDIAYLLEEIQRESHVYKQGVAPSSSCFGADPELDEFME
TYCEILVKYKSDLARPFDEATTFLNKIEMQLRNLCTGVESARGLSEDGAV
SSDEELSGGDEISQDGKQVCEDRDLKDRLLRKFGSGISSLKLEFSKKKKK
GKLPREARQALLEWWSVHYKWPYPTEGDKIALADATGLDQKQINNWFINQ
RKRHWNQSENIPFA

>BoKNAT6a    Bol023484  
MDGMYGFHPTDGDYSDKAVLMMSPDNLMFPSDYQTLLCSSAGDNRVSDVF
GSDELLSAAASALSSEAASIAPEIPRNDDKVSLGIIKGKIASHPLYPRLL
QAYIDCQKVGAPPQIACLLEEIQRESHVHKQNVVPSSSCFGADPELDEFM
ETYCDILVKYKSDLARPFDEATTFLNKIETQLRNLCTGVESDRGLSEGYI
AGFHNFDSYDWELNDFKNPRS


>BnSTM-A    GSBRNA2T00070626001
MESGSNSTSCPMAFAGDNSDGPMCPMMMMMMPVITSHQQHHGHDQQHQHQ
QQHDGYAYQSHHQQSSSLFLQSLTPPSQEAKNKVTSSCSPSSGAPAYSFM
EINHQNELLAGGLNPCSSASVKAKIMGHPHYHRLLLAYVNCQKVGAPPEV
QARLEETCSSAAAAAASMGPTGSLGEDPGLDQFMEAYCEMLVKYEQELSK
PFKEAMVFLQHVECQFKSLSLSSPSSFSVGYGEAAIERNNNGSSEEEVDM
NNEFVDPQAEDRELKGQLLRKYSGYLGSLKQEFMKKRKKGKLPKEARQQL
LDWWSRHYKWPYPSEQQKLALAESTGLDQKQINNWFINQRKRHWKPSEDM
QFVVMDATHPHHYFMDNVMGNPFPIDHISSTML*


>BnKNAT1-A    GSBRNA2T00138671001
MEEYQHESRSTPHRVSFLYSPISSSNKNDNTTTNNNNTNYGSGYNNTNNN
NHQQHMLFPHMSSLLPQTTENCFRSDHDQPTNASVKSEASSSRINHYSML
MKAIHNTQEANNNNNNNDMESMKAKIIAHPHYSTLLHAYLDCQKIGAPPE
VVDKITAATQEFEARQQRPTASVTALSRDPELDQFMWVVSSSVYVKSLFL
FEAYCDMLVKYREELTRPIEEAMEYIRRIESQISMLCQGPIHILNNPDGK
SEGMESSDEEQDNNNSGGEAELPEIDPRAEDRELKNHLLKKYSGYLSSLK
QELSKKKKKGKLPKEARQKLLTWWELHYKWPYPSESEKVALAESTGLDQK
QINNWFINQRKRHWKPSEDMQFMVMDGLQHPHHAALYMDGHYMGDGPYRL
GP*

>BnKNAT1a-C    GSBRNA2T00055870001
MLSLYFCLYRKFYQQEAYCDMLVKYREELTRPIEEAMEYIRRIESQISML
CQDNNNSGGEAELPEIDPRAEDRELKNHLLKKYSGYLSSLKQELSKKKKK
GKLPKEARQKLLTWWELHYKWPYPSESEKVALAESTGLDQKQINNWFINQ
RKRHWKPSEDMQFMVMDGLQHPHHAALYMDGHYMGDGPYRLGP*

>BnKNAT2-A    GSBRNA2T00116569001
MDRMCGFRSAGDYSEKAELMMSSSESLMSLSDYHNLICSSAGENHVFGSN
ELFSAAASALSSEVSIAPPARRADQDNPSLGLIKSKIASHPLYPRLLQTY
IDCQKVGAPLEIACVLEEIQRENDVYKRDAAPLSCFGADPELDEFMETYC
DILVKYKSDLARPFDEATTFLNKIETQLQDLCTGPASARGLSVSDDGAVS
SDEELRESDDVATQDSQQRSNDRELKDQLLRKFGSHISSLKLEFSKKKKK
GKLPREARQALLDWWNVHYKWPYPTEADKIALAEETGLDQKQINNWFINQ
RKRHWKPSENMPFAMMDDSSETFFTEE*


>BnKNAT2-C    GSBRNA2T00030952001
MDRMCGFRSAGDYSEKAELMMSSSESLMSLSDYHNLICSSAGENHVFGSN
ELYSAAASALSSEVSIAPPARRADQDNPSLGVIKSKIASHPLYPRLLQTY
IDCQKVGAPLEIAYVLEEIQGENDVYKRDVAPLSCFGADPELDEFMETYC
DILVKYKSDLARPFDEATTFLNKIETQLQDLCTGPASARGLSVSDDGAVS
SDEELREGDDVATQDSQQRSNDRELKDQLLRKFGSHISSLKLEFSKKKKK
GKLPREARQALLDWWNVHYKWPYPTEADKIALAEETGLDQKQINNWFINQ
RKRHWKPSQNMPFAMMDDSSETFFTEE*

>BnKNAT6a-A    GSBRNA2T00079597001
MDGMYGFHPTDGDYSDKAVLMMSPDNLMFPSDYQTLLCSSAGDNRVSDVF
GSDELLSAAASALSSEAASIAPEIPRNDDKVSLGVIKGKIACHPLYPRLL
QAYIDCQKVGAPPEIACLLEEIQRESHVHKQNVVPLSSSFGADPELDEFM
ETYCDILVKYKSDLARPFDEATTFLNKIEMQLRNLCTGVESDRGLSEGYI
IGFHNFDSYDWELNDFKNPRSSKILILTFQSLVAY*

>BnKNAT6b-A    GSBRNA2T00073049001
MDGMYGFHPTCDYSDKPVMMMSQDNLMFPSDYQTLLCSSAGDNRVSDVFG
SNELLSVAASAMSSEAASMGPEIRTNNGNVSLGVVKAKIACHPSYPRLLQ
AYMDCQKVGAPPEIAYLLEEIQRESHVYKQGVAPSSSCFGADPELDEFME
TYCEILVKYKSDLARPFDEATTFLNKIEMQLRNLCTGVESARGLSEILIL
TFQSLVAY*


>BnKNAT6a-C    GSBRNA2T00153204001
MDGMYGFHPTCDYSDKPVMMMSQDNMMFPSDYQTLLCSSAGDNRVSDVFG
SNELLSVAASAMSSEAASMGPEIRTNNGNVSLGVIKAKIACHPSYPRLLQ
AYMDCQKVGAPPDIAYLLEEIQRESHVYKQGVAPSSSCFGADPELDEFME
TYCEILVKYKSDLARPFDEATTFLNKIEMQLRNLCTGVESARGLSEDGAV
SSDEELSGGDEISQDGKQIREDRDLKDRLLRKFGSGISSLKLEFSKKKKK
GKLPREARQALLDWWSVHYKWPYPTEGDKIALADATGLDQKQINNWFINQ
RKRHWNQSENMPFA*

>BnKNAT6b-C    GSBRNA2T00119361001
MDGMYGFHPTDGDYSDKAVLMMSPDNLMFPSDYQTLLCSSAGDNRVSDVF
GSDELLSAAASALSSEAASIAPEIPRNDDKVSLGIIKGKIASHPLYPRLL
QAYIDCQKVGAPPEIACLLEEIQRESHVHKQNVVPSSSCFGADPELDEFM
ETYCDILVKYKSDLARPFDEATTFLNKIETQLRNLCTGVESDRGLSEGYI
AGFHNFDSYDWELNDFKNPRS*

>BnSTM-C    GSBRNA2T00009182001
MESGSNSTSCPMAFAGDNSDGPMCPMMMMMMPVITSHQQHHGHDQQHQHQ
QQHDGYAYQSHHQHSSLLFLQSLTPPSQEAKNKVRSSCSPSSGAPAYSFM
EINHQNELLAGGLNPCSSASVKAKIMGHPHYHRLLLAYVNCQKVGAPPEV
QARLEETCSSAAAAAASMGPTGSLGEDPGLDQFMEAYCEMLVKYEQELSK
PFKEAMVFLQHVECQFKSLSLSSPSSFSVGYGEAAIERNNNGSSEEEVDM
NNEFVDPQAEDRELKGQLLRKYSGYLGSLKQEFMKKRKKGKLPKEARQQL
LDWWSRHYKWPYPSEQQKLALAESTGLDQKQINNWFINQRKRHWKPSEDM
QFVVMDATHPHHYFMDNVMGNPFPIDHISSTML*


>BnKNAT1b-C    GSBRNA2T00076488001
MEEYQHESRSTPHRVSFLYSPISSSNKNDNTTTNNNNTNYGSGYNNTNNN
NHQQHMLFPHMSSLFPQTTENCFRSDHDQPTNASVKSEASSSRINHYSML
MKAIHNTQETNNNNNNNDTESMKAKIIAHPHYSTLLHAYLDCQKIGAPPE
VVDKITAARQEFEARQQRPTASVTALSSDPELDQFMWVVSSSAYVKSLFL
FEAYCDMLVKYREELTRPIEEAMEYIRRIESQISMLCQGPIHILNNPDGK
SEGIESSDEEQDNNNSGGEAELPEIDPRAEDRELKNHLLKKYSGYLSSLK
QELSKKKKKGKLPKEARQKLLTWWELHYKWPYPSVRIILLLSLYAFSFF*
