# Supplementary material for: Genome-Wide Analysis of KNOX Genes: Identification, Evolution, Comparative Genomics, Expression Dynamics, and Sub-Cellular Localization in Brassica napus
Source: Plants (Basel). 2025 Jul 14;14(14):2167. doi: 10.3390/plants14142167 (PMC12300509; doi:10.3390/plants14142167)
Supplement: Supplementary file 1 [file plants-14-02167-s001.zip › Supplement file S5 KNOX protein sequences in Class II.txt]

>AtKNT3    AT5G25220  KNAT3
mafhhnhlsq dlsfnhftdq hqppppqppp pppqqqqhfq eapppnwlnt allrssdnnn
nflnlhtata ntttasssds pssaaaaaaa nqwlsrsssf lqrnnnnnas ivgdgiddvt
ggadtmiqge mktgggenkn dgggataadg vvswqnarhk aeilshplye qllsahvacl
riatpvdqlp ridaqlaqsq hvvakysalg aaaqglvgdd keldqfmthy vlllcsfkeq
lqqhvrvham eavmacweie qslqsltgvs pgegmgatms ddedeqvesd anmfdggldv
lgfgplipte serslmervr qelkhelkqg ykekivdire eilrkrragk lpgdttsvlk
awwqshskwp ypteedkarl vqetglqlkq innwfinqrk rnwhsnpsss tvlknkrksn
agdnsgrerf a

>AtKNAT4    AT5G11060  KNAT4
mafhnnhfnh ftdqqqhqpp pppqqqqqqh fqesappnwl lrsdnnflnl htaasaaats
sdspssaaan qwlsrsssfl qrgntannnn netsgdvied vpggeesmig ekkeaerwqn
arhkaeilsh plyeqllsah vaclriatpv dqlpridaql aqsqnvvaky stleaaqgll
agddkeldhf mthyvlllcs fkeqlqqhvr vhameavmac weieqslqsf tgvspgegtg
atmsededeq vesdahlfdg sldglgfgpl vpteserslm ervrqelkhe lkqgykekiv
direeilrkr ragklpgdtt svlkswwqsh skwpypteed karlvqetgl qlkqinnwfi
nqrkrnwhsn pssstvsknk rrsnagensg rdr

>AtKNAT5    AT4G32040  KNAT5 
msfnsshllp pqedlplrhf tdqsqqpppq rhfsetpslv tasflnlptt lttadsdlap
phrngdnsva dtnprwlsfh semqntgevr sevidgvnad getilgvvgg edwrsasyka
ailrhpmyeq llaahvaclr vatpvdqipr idaqlsqlht vaakystlgv vvdnkeldhf
mshyvvllcs fkeqlqhhvc vhameaitac weieqslqsl tgvspsesng ktmsddeddn
qvesevnmfd gsldgsdclm gfgplvpter erslmervkk elkhelkqgf kekivdiree
imrkrragkl pgdttsvlke wwrthskwpy pteedkaklv qetglqlkqi nnwfinqrkr
nwnsnsstss tltknkrkrt gks


>AtKNAT7    AT1G62990  KNAT7
mqeaalgmmg atvggdgdta vvaeqnrqlk geiathpmye qllaahvacl rvatpidqlp
iieaqlsqsh hllrsyasta vgyhhdrhel dnflaqyvmv lcsfkeqlqq hvrvhaveav
macreiennl hsltgatlge gsgatmsede ddlpmdfssd nsgvdfsggh dmtgfgpllp
teserslmer vrqelklelk qgfksriedv reeimrkrra gklpgdtttv lknwwqqhck
wpypteddka klveetglql kqinnwfinq rkrnwhnnsh sltslkskrk h


>BrKNAT5b    Bra023965  AT4G32040.1  | Symbols: KNAT5 | 
MSFNSSHLLPPQEDLPLRHFSSDQSHQPSLLTASFLNLPPTTATTDSKFTHPHRDGDSSAAATNRRWLSFHTEVQNTGEGDPEEVNADGVEDWRSASDKA
AILKHPMYEQLLAAHVACLRVATPVDQIPRIDAQLSQLHTVAAKYSSLGVGMDNKELDHFMSHYVVVLCSFKEQLQHHVCVHALEAITACWEIEQSLQSI
TGVSPSESNGKTMSDDDEDDNQVEESEVNMFDGSLDGSDCMMGFGPLVPTERERSLVERVKKELKHELKQGFKEKIVDIREEIMRKRRAGKLPGDTTSVL
KEWWRTHSKWPYPTEEDKARLVEETGLQLKQINNWFINQRKRNWNSSSSTSSTLSKSKRDILVNQRMMLASPDMKDMVSPSVM

>BrKNAT5a    Bra011317  AT4G32040.1  | Symbols: KNAT5 | 
MSFTSSHLLPPQEDLPLRHFSDQSHQHPQPHFSETPSLLTATFLNLPPAAATADSDFAPPNRGGDSSSAAAATNRRWLSFDSSEIQNTGEGPPEVIDGVN
ADGGGEDWKSASCKAAIVRHPMFEQLLAAHVACLRVATPVDQIPRIDAQLSELHTVAAKYSTLGVVMDNKELDHFMSHYVVLLCSFKEQLQHHVCVHAME
AITACWEIEQSLQSITGVSPSENNGKTMSDDEDDNQVESEVNMFDGSLDGSDCMMGFGPLVPTERERSLLERVKKELKHELKQGFKEKIVDIREEIMRKR
RAGKLPGDTTSVLKEWWRTHAKWPYPTEEDKAKLVEETGLQLKQINNWFINQRKRNWNSNSSTSSTPSKNKRKR

>BrKNAT4a    Bra006085  AT5G11060.1  | Symbols: KNAT4 |
MAFHHNHFNHFTDQQHQPPLPPPPQQQEHHFHESTPPNWLLRSDNNFLNLHTPASAAATSSDSPSPAAANQWLSRSSSFLQRGGGGANNNNVGSGDAMEN
VAGGEESMIGENARHKAEILSHPLYEQLLSAHVACLRIATPVDQLPRIDAQLAQSQNVVAKYSTLDAASQGLISGDDKELDHFMSHYVLLLCSFKEQLQQ
HVRVHAMEAVMACWEIEQSLQSFTGVSPGEGTGATMSEDEDEQVESDAHLFDGSLDGLGFGPLVPTESERSLMERVRQELKHELKQGYKEKIVDIREEIL
RKRRAGKLPGDTTSVLKAWWQSHSKWPYPTEEDKARLVQETGLQLKQINNWFINQRKRNWHSNPSSSTASKNKRRSNAGENSGRER

>BrKNAT4b    Bra028554  AT5G11060.1  | Symbols: KNAT4
MAFHNNHFNHFIDQQHQPPPPSQQQQEHHFHESTPPNWLLRSDNNFLNLQTAASAAATSSDSPSSAAANQWLSRSTSFLQRGGGANNNNVGSGDVIDDVT
TGGEESMIGERKEAERWQNARHKSEILSHPLYEQLLSAHVACLRIATPVDQLPRIDAQLAQSQNVVAKYSTMDAAAQGLISGDEKELDHFMTHYVLLLCS
FKEQLQQHVRVHAMEAVMACWEIEQSLQSLTGVSPGEGTGATMSEDEDEQVESDAHLYDGSLDGLGFGPLVPTESERSLMERVRQELKHELKQGYKEKIV
DIREEILRKRRSGKLPGDTTSVLKAWWQSHSKWPYPTEEDKVRLVQETGLQLKQINNWFINQRKRNWHSNPSSSTVPKNKRRRLIRQ

>BrKNAT7a    Bra036636  AT1G62990.1  | Symbols: KNAT7, IXR11 |
MQEAALGMIGATVGGGGDGDAAVVAEQNRQMKGEIATHPMYEQLLAAHVACLRVATPIDQLPIIEAQLSQSHHLLRSYASTAVGFSHHDRQELDNFLAQY
VMVLCSFKEQLQQHVRVHAVEAVMACREIENNLHSLTGATLGEGSGATMSEDEDDLHMDFSSDNSGVDFSGGHDMTGFGPLLPTESERSLMERVRQELKL
ELKQGFKSRIEDVREEIMRKRRAGKLPGDTTTVLKNWWQQHCKWPYPTEDDKAKLVEETGLQLKQINNWFINQRKRNWHNNSHSLTSLKSKRKH

>BrKNAT7b    Bra027006  AT1G62990.1  | Symbols: KNAT7, IXR11 |
MNMEEAALGMIGATVGGGDGDAVLVAEQNRQMKGEIASHTMCEQLLAAHVACLRVATPIDQLPIIEAQLSHSEHLLRSYASTPVGFSHHDRHELDNFLAQ
YVMILCSFKEQLQQHVRVHAVEAVMACREIENNLHSLTGVTLGEGSGATMSEDEDDLQMDFSSDNSGVDFNGGHDTTGFGPLLPTESERSLMERVRQELK
IELKQGFKSRIEDVREEIMRKRRAGKLPGDTTTLLKNWWQQHCKWPYPTEDDKAKLVEETGLQLKQINNWFINQRKRNWHSNSHSLTSLKSKRKH


>BrKNAT3a    Bra009826  AT5G25220.1  | Symbols: KNAT3 |
MAFHQNHLSQDLSFNHFTDQHQPPPPPPPPQQQQHFQDAAPPNWLNTALLRSDNNFLNLHTTTANATAASSSDSPSSAAVAANQWLSRSSSFLQRTANNN
NNNNAAASVVGDVIDDVTGGGAEQMMSGGENKNDGGGGEGVVSWQNARHKAEILSHPLYEQLLSAHVACLRIATPVDQLPRIDAQLAQSQHVVAKYSTLG
GGGQGLVGDDKELDQFMTHYVLLLCSFKEQLQQHVRVHAMEAGMACGEIEQSLQSLTGVSPGEGMGATMSDDEDEQVESDANMFDGGLDVLGFGPLIPTE
SERSLMERVRQELKHELKQGYKEKIVDIREEILRKRRAGKLPGDTTSVLKACEHLQEEDKARLVQETGLQLKQINNWFINQRKRNWHSNPSSSTVLKNKR
KSNAGDNSGRERFT

>BrKNAT3b    Bra020491  AT5G25220.1  | Symbols: KNAT3 
MAFHHNHLSQDLSFNHFTDQDGPPLPPPQQQQQQQHFHDAPPPNWLNTALLRSDNNNNFLNLHTSAANTTAATTSDSPSSAAANQWLSRSSSILQRTENN
NSSGAAVVIDEGGAETMIGGENKNDGGGEAAAAAEGVVSWQNARQKAEILSHPLYEQLLSAHVACLRIATPVDQLPRIDAQLAQSQNVVAKYSALGAGQG
LVGDDDKELDQFMTHYVLLLCSFKEQLQQHVRVHAMEAVMACWEIEQSLQSLTGVSPGEGTGATMSDDEDEQQVESDANMFDGGGGLDVLGFGPLVPTES
ERSLMERVRQELKHELKQGYKEKIVDIREEILRKRRAGKLPGDTTSVLKAWWQSHSKWPYPTVTVAEESVSRRKNKVYGVNLGAGLDGIRSSV
 


>BoKNAT3b    Bol016412  AT5G25220.2  | Symbols: KNAT3 
MAFHHNHLSQDLSFDHFTDQDGPPPPPPQQQQHFHDAPPPNWLNTALLRS
DNNNNFLNLHTSAATTSDSPSSAAANQWLPRSSSILQRTENNNSSGAAVVIDEGGAETMI
DGENKNDGGGGAVSWQNARQKAEILSHPLYEQLLSAHVACLRTATPVDQLPRIDAQLAQS
QNVVAQYSALGAGQGLVGDDKELDQFMTHYVLLLCSFKEQLQQHVRVHAMEAVMACWEIE
QSLQSLTGVSPGEGTGATMSDDEDEQQVESDANMFDGGGGLDVLGFGPLVPTESERSLME
RVRQELKHELKQGYKEKIVDIREEILRKRRAGKLPGDTTSVLKAWWQSHSKWPYPTEEDK
ARLVQETGLQLKQINNWFINQRKRNWHSNPSSSAVLKNKRKKYTIFT

>BoKNAT3a    Bol022368  AT5G25220.1  | Symbols: KNAT3 
MAFHQNHLSQDLSFNHFTDQHQPPPPPPPPQQQQHFQDSAPPNWLNTALL
RSDNNFLNLHTTAANATAASSSDSPSSAAAVAANQWLSRSSSFLQRTANNNNAAVVGDVI
DDVTGGGAEQMMSGGENKNDGGGGEGVVSWQNARHKSEILSHPLYEQLLSAHVACLRIAT
PVDQLPRIDAQLAQSQHVVAKYSTLCGGGQGLVGGDDKELDQFMTHYVLLLCSFKEQLQQ
HVRVHAMEAVMACWEIEQSLQSLTGVSPGEGMGATMSDDEDEQVESDANMFDGGLDVLGF
GPLIPTESERSLMERVRQELKHELKQGYKEKIVDIREEIMRKRRAGKLPGDTTSVLKGWW
QSHSKWPYPTEEDKARLVQETGLQLKQINNWFINQRKRNWHSNPSSSTVLKNKRKSNAGD
NSGRERFT


>BoKNAT5b    Bol033762  AT4G32040.1  | Symbols: KNAT5 
MSFNSSNLLPPQEDLPLRHYSSDQSHQPSLLTASFLHLPPTTATTDSEFT
HPHRDGDSPAAAATNRRWLSFHTEVQNTEEVNPEVNADGVEDWRSASDKAAILKHPMYEQ
LLAAHVACLRVATPVDQIPRIDAQLSQLHTVTAKYSSLGVGMDNKELDHFMSHYVVLLCS
FKEQLQHHVCVHALEAITACWEIEQSLQSITGVSPSESNGKTMSDDDEDDNQVVESEVNM
FDGTLDGSDCMMGFGPLVPTERERSLVERVKKELKHELKQGFKEKIVDIREEIMRKRRAG
KLPGDTTSVLKEWWRTHSKWPYPTEEDKARLVEETGLQLKQINNWFINQRKRNWNSSSST
SSTLSKSKRKRFLSSIYQTQDWEVVGDILVNQRMMLASPDMKDMVSPPVM

>BoKNAT5a    Bol017942  AT4G32040.1  | Symbols: KNAT5 
MSFTSSHLLPPQEDLPLRHFSDQSHQHPQPHFSETPSLLTASFLNLPPAA
ATADSDSAPPNRGGDSPPAAATNRRWLSFDSSEIQNTGEGRPEVIDGVNAADGGGEDWKN
ASCKAAIVRHPMFEQLLAAHVACLRVATPVDQIPRIDAQLSELHTVAAKYSTLGVVMDNK
ELDHFMSHYVVLLCSFKEQLQHHVCVHAMEAITACWEIEQSLQSITGVSPSENNGKTMSD
DEDDNQVESEVNMFDGSMDGSDCMMGFGPLVPTERERSLLERVKKELKHELKQGFKEKIV
DIREEIMRKRRAGKLPGDTTSVLKEWWRTHAKWPYPTEEDKAKLVQETGLQLKQINNWFI
NQRKRNWNSNSSTSSTPSKNKRKR

>BoKNAT4b    Bol024692  AT5G11060.1  | Symbols: KNAT4 |
MAFHNNHFNHFIDQQHQPPPPSQQQQEHHFHESTPPNWLLRSDNNFLNLQ
TAASAAATSSDSPSSAAANQWLSRSTSFLQRGGGANNNNVGSGDVIDDFTTGGEESMIGE
GKEAERWQNARHKSEILSHPLYERLLSAHVACLRIATPVDQLPRIDAQLAQSQNVVAKYS
TMDAAAQGLISGDEKELDHFMTHYVLLLCSFKEQLQQHVRVHAMEAVMACWEIEQSLQSL
TGVSPGEGTGATMSEDEDEQVESDAHLHDGSLDGLGFGPLVPTESERSLMERVRQELKHE
LKQGYKEKIVDIREEILRKRRAGKLPGDTTSVLKAWWQSHSKWPYPTEEDKVRLVQETGL
QLKQINNWFINQRKRNWHSNPSSSTVPKNKRRRYYQQNCRKRYPRI

>BoKNAT4a    Bol009058
MAFHNNHFNHFTDQQHQPPLPPPPQQQEHHFHESTPPNWLLRSDNNFLNL
HTPASAAATSSDSPSSAAANQWLSRSSSFLQRGGGASNNNAGSGDAMENI
TGGEESMIGENARHKAEILSHPLYEQLLSAHVACLRIATPVDQLPRIDAQ
LAQSQNVVAKYSTLDAASQGLISGDEKELDHFMSHYVLLLCSFKEQLQQH
VRVHAMEAVMACWEIEQSLQSFTGVSPGEGTGATMSEDEDEQVESDAHLF
DGSLDGLGFGPLVPTESERSLMERVRQELKHELKQGYKEKIVDIREEILR
KRRAGKLPGDTTSVLKAWWQSHSKWPYPTEEDKARLVQETGLQLKQINNW
FINQRKRNWHSNPSSSTASKNKRRRFNLVTFSRKHEALNFGDLFYEVMQV
KIAEESVEVSL 
 
>BoKNAT7    Bol029705
MQEAALGMIGATVGGGGDEDAAVVAEQNRQMKGEIATHPMYDQLLAAHVA
CLRVATPIDQLPIIEAQLSHSHHLLRSYASTAVGFSHHDRQELDNFLAQY
VMVLCSFKEQLQQHVRVHAVEAVMACREIENNLHSLTGATLGEGSGATMS
EDEDDLQMDFSSDNSGVDFSGGHDMTGFGPLLPTESERSLMERVRQELKL
ELKQGFKSRIEDVREEIMRKRRAGKLPGDTTTVLKNWWQQHCKWPYPTED
DKAKLVEETGLQLKQINNWFINQRKRNWHNNSHSLTSLKSKRKQ

>ZmKNAT3a    GRMZM2G055243  |GRMZM2G055243_T01  AT5G25220.1  | Symbols: KNAT3 
MAFNYHDHALAMDPAAAAAVGAAANPSFVSGGGMAGGPGWEREKAAIAAHPLYERLLEAH
VACLRVATPVDQLPRIDAQIAARPPPMEAAAAAAAAGGAHSGGEELDLFMTHYVLLLCSF
KEQLQQHVRVHAMEAVMACWELEQTLQSLTGASPGEGTGATMSDDEDNQVDSESNMFDGN
EGSDGMGFGPLMLTEGERSLVERVRQELKHELKQGYRDKLVDIREEILRKRRAGKLPGDT
ASTLKAWWQAHSKWPYPTEEDKARLVQETGLQLKQINNWFINQRKRNWHNNSASSSSDKS
KRKRNTAGDGNAEPAW*

 
 
>ZmKNAT7a    GRMZM2G060507  |GRMZM2G060507_T01  KNOX2  AT1G62990.1  | Symbols: KNAT7, IXR11 
MLLCSFREQLQQHVRVHAVEAVMACREIEQSLQDLTGVTLEEGTGATMSEEDEDEAPMLE
VGLVDMGSDGHDMMGFGPLLPTDSERSLMERVRQELKIELKQGFKSRIEDVREEILRKRR
AGKLPGDTTSILKQWWQQHSKWPYPTEDDKARLVEETGLQLKQINNWFINQRKRNWHNNS
QTSTLKSKRKR*
 

 
 
 
>ZmKNAT3c    GRMZM2G433591  |GRMZM2G433591_T01  AT5G25220.2  | Symbols: KNAT3 
MEKTNPKSQTCVAFQPNQPTPSSSVNPSIRLSLPPPPTKTPNRRGHRRLRPRRAAPRRED
VVPLPRPRAVHGRRGGGGRRRRVVAEPSGFSPGIGGEREKAAIAAHPLYERLLEAHVACL
RVATPVDQLPRIDAQIAARPPPLAAAAGAAAAGAAAAGGPSGGEELDLFMTHYVLLLCSF
KEQLQQHVRVHAMEAVMGCWELEQSLQSLTGASPGEGTGGTMSDDEDNQVDSEANMFDGN
DGSDGMGFGPLILTEGERSLVERVRKELKNELKQGYKEKLVDIREEIMRKRRAGKLPGDT
ASVLKAWWQAHSKWPYPTEDDKARLVQETGLQLKQINNWFINQRKRNWHSNPTSSAEKTK
KKR*

 


>ZmKNAT7b    GRMZM2G159431  |GRMZM2G159431_T01  AT1G62990.1  | Symbols: KNAT7, IXR11
MQRGGDQAGASLGMEMGVGYAGGGGGGECSSSSAAAAAAAAAEGEERQLLKGEIAVHPLC
EQLVAAHVGCLRVATPIDHLPLIDAQLAQSSGLLHSYAAHHRPFLSPHDKHDLDSFLAQY
LMLLCSFREQLQQHVRVHAVEAVMACREIEQSLQDLTGATLEEGTGATMSEDEDEAPMLE
VGLDMGSDGHDMMGFGPLMPTDSERSLMERVRQELKMELKQGFKSRIEDVREEILRKRRA
GKLPGDTTSILKQWWQEHSKWPYPTEDDKAKLVEETGLQLKQINNWFINQRKRNWHNNSQ
TSTLKSKRKR*
 


>ZmKNAT3b    GRMZM2G370332  |GRMZM2G370332_T02  AT5G25220.2  | Symbols: KNAT3 
MSFHYPDHGLSMDAAAAAAAAAAASSPNPSGFSPGVGGEREKAAIAAHPLYERLLEAHVA
CLRVATPVDQLPRIDAQIAARPPPLAAAAGAAAAGGPSGGEELDLFMTHYVLLLCSFKEQ
LQQHVRVHAMEAVMGCWELEQSLQSLTGASPGEGTGATMSDDEDNQVDSEANMFDGNDGS
DGMGFGPLMLTEGERSLVERVRQELKNELKQGYKEKLVDIREEIMRKRRAGKLPGDTASV
LKAWWQAHSKWPYPTEDDKARLVQETGLQLKQINNWFINQRKRNWHSNPTSSGEKTKKKR
YHNESCFAVA*


 
>OsKNAT3a     Os08g19650  |LOC_Os08g19650.1  AT5G25220.1  | Symbols: KNAT3
MGGGGEADAARCKAEILAHPLYEQLLSAHVACLRIATPVDQLPRIDAQLAQSQGVVAKYS
ALAAAAAGDDGRELDQFMTHYVLLLCSFKEQLQQHVRVHAMEAVMACWELEQNLQSLTGA
SPGEGTGATMSDGEDDQADSEANMYDPSLDGADNMGFGLPTESERSLMERVRQELKHELK
QGYKEKLIDIREEILRKRRAGKLPGDTTSTLKAWWQSHAKWPYPTEEDKARLVQETGLQL
KQINNWFINQRKRNWHSNPSSSTSVKTKRKSNAGDNNS*
 

 
>OsKNAT7    Os03g03164  |LOC_Os03g03164.1  AT1G62990.1  | Symbols: KNAT7, IXR11 
MQGGDHGGMEMGVGSFTGGGGGGECSSSSATAAAAAAAAAAAAAAEAEERQLLKGEIAVH
PLCEQLVAAHVGCLRVATPIDHLPLIDAQLAQSSGLLHSYAAHHRPFLSPHDKQELDSFL
AQYMMLLCSFREQLQQHVRVHAVEAVMACREIEQSLQDLTGATLEEGTGATMSEDEDETA
PMLEGPMDMGSDGHDLMGFGPLMPTDSERSLMERVRQELKIELKQGFKSRIEDVREEILR
KRRAGKLPGDTTTILKQWWQQHSKWPYPTEDDKAKLVEETGLQLKQINNWFINQRKRNWH
NNSQTSTLKSKRKR*
 
 

 
>OsKNAT3c    Os02g08544  |LOC_Os02g08544.1  AT5G25220.1  | Symbols: KNAT3 
MAFHYPDHGLAMDPSSAAASSPNPSFSPGGGGGGGVGGGEREKAAVAAHPLYERLLEAHV
ACLRVATPVDQLPRIDAQIAARPPPLAAASAAAAAGGPSGGEELDLFMTHYVLLLCSFKE
QLQQHVRVHAMEAVMGCWELEQSLQSLTGASPGEGTGATMSDDEDNQVDSEANMFDGNDG
SDGMGFGPLMLTEGERSLVERVRHELKNELKQGYKEKLVDIREEILRKRRAGKLPGDTAS
ILKAWWQAHSKWPYPTEDDKARLVQETGLQLKQINNWFINQRKRNWHSNPASSGEKTKKK
RNVTGDGGAEQSW*
 
>OsKNAT3b    Os06g43860  |LOC_Os06g43860.1  AT5G25220.1  | Symbols: KNAT3 
MAFHYQDHALAMDAAAAAAETGGHHHPGFVGAGGVVGGGGGGGWEREKAAIAAHPLYERL
LEAHVACLRVATPVDQLPRIDAQIAARPPPLAAATAAAAAAAAGGAPSGGEELDLFMTHY
VLLLCSFKEQLQQHVRVHAMEAVMACWELEQTLQSLTGASPREGSGATMSDDEDNQVDSE
SNMFDGNDGSDGMGFGPLMLTEGERSLVERVRQELKHELKQGYREKLVDIREEILRKRRA
GKLPGDTASTLKAWWQAHSKWPYPTEEDKARLVQETGLQLKQINNWFINQRKRNWHSNPA
SSSSDKSKRKRSNAGDGKAEQSW*
 


>SmKNAT3a    90744   AT5G25220.2  | Symbols: KNAT3
MVAEEQGGGGGGMDSKLWQSARLKADLVTHPLYEQLLSAHISCLRTATPVDQLPKIDAQLAHSSQVAAKYSILATNEQGLSKDKDEVNEFMAHYVTLLRS
FKDQLQQHVRVHAMEAVVACWELEQSLFTLTGKHNFTSRSKREGTGATMSEDEDDQQADSDSGYYDAGMDGHDFTGFGPLIPTETERTLMERVRHELKIE
LKQGYKAKINDVREEILRKRRAGKLPGDTTSVLKTWWHAHSKWPYPSEDDKARLVQETGLELKQINNWFINQRKRNWHSNPSSSTSLKNKRKR*

>SmKNAT3b    135843  AT5G25220.1  | Symbols: KNAT3
MNAGLKADIVTHPLYEQLLEAHVACLRIATPVDQLSRIDGQISQCHHAIAKYSILANHQLLCGSSKEELDHFMAHYVMLLKSFKDQLQHHVRVHAKEAVM
ACWELEQSLISLTAGAAPGEGTGATMSDDEDEQQQPQQEQQQQQQSDSDYWQDNLGFGPLIPTETERTLMERVRQELKHELKQGYRARIVDVREEILRKR
RAGKLPGDTTSVLKAWWHAHSKWPYPTEDEKARLVQETGLELKQINNWFINQRKRNWHHHPSSSTNSSTKAKCKR


>PpKNAT3b    Pp1s154_83V6.1  AT5G25220.1  | Symbols: KNAT3
MQPRVALLSDCLHRERSLSDELIAQRGVGGLHRHIMRRAKDSPDDPIRQTPNHKPALQLGSCNIGSVWRYRDCGRQMMAFNNLSHDVSLQQFPELWESSR
FSQRHDTLDADQHTQGFDDTQFPKEPLEPNTNLHQVAMEIQPNATIIGDESSRGRNPVVNESDDREDDNHLLGTEDGIVKNGRTWLNSALLREQNQASED
RSGYGDHNAAERWCPVCSASGSQSCMCGMPMHAGDSSTISFPNQSTYTHWLSMQGANMLASQHRTGGEVDAKAAGFTVSPQSTKMATELNLSPAGHGRDN
HALFTDPRHSVAQGGSRYAEDYERTEHQTDWEGATQKMEWEQARDKFLIVAHPLYPDLLNAHASCLRVGTPVDQLPHIEAQLTQARHVTSKYSVLHPDHL
EITEDEKTELDQFMAQYIMLLCSFKDHLQQHVYYDVTEAMMSCWELEQALHNLTGVSAGESTGATMSEEDEDYDSDYGAYDAHMDPQDSGGFGPLVPTES
ERTLMERVRQELKYELKQGYRARIVDVREEILRKRRAGKLPEGTTTVLKAWWQAHSKWPYPTEDEKERLIQETGLELKQVNNWFINQRKRNWHSNPLSSS
SELKSKRKKDVEADMLPILHCFRRLRLVISLLRLEN

>PpKNAT3a    Pp1s77_59V6.1  AT5G25220.2  | Symbols: KNAT3 
MTFDNDLSQDGSLQQFSELWGSSRFTQRQSSLGGDHAEHYLDPRNLRNQLDGAPLPKIEDEARKGKDHLRDSEDEDHHRHLLENEGSDTRACGPPTWLSS
ALLRQQADQSLDGTENCQSESEKWCPVCSANGRQSCVCNTRMHAGDGNATSFLNQNTYTHWLSMQGTGMHGPGHEHRPGPELDGKDNDFGVDRPQFRMAT
ELNLSAAHGRDGQRFLELHPSLGGARYAGDYGRTDWDGARHKAEWEEIRNRALIVNHPLYPEMLMNHAACLRVGTPVDQLPSIEAQLAQAPNIIEKYRAL
HDQVDITEDEKVELDRFMTEYTALLGDFKDVLQHHVYTDVAEAMIGCWELEQALHALTGVSPGEGSGATMSDVDDDQDYDSDYAGTAYDQSMDYHDSGGY
GPLVPTETERSLMERVRQELKHELKQGYRSKIEDVREEILRKRRAGKLPEGTTTVLKAWWQAHSKWPYPTEDEKEQLIQETGLELKQVNNWFINQRKRNW
HSNPLVSSSDMKNKVRKR


 
>BdKNAT7    Bradi1g76970    |  Bradi1g76970.1  AT1G62990.1  | Symbols: KNAT7, IXR11 
MLQGDHQLIEGGGTMEMGSFGGGGGECSSSSAAAAAAAVTAAAEAEERQLLKGEMAVHPL
CEQLVAAHVGCLRVATPIDHLPIIDAQLAQSGGLLHSYAAHHRPFLSPHDKQDLDSFLAQ
YLMLLCSFREQLQQHVRVHAVEAVMACREIEQSLQDLTGATLEEGTGATMSEDEEEPQTI
MEAAAAMDMSSNGHDMMGFGPLVPTDSERSLMERVRQELKIELKQGFKSRIGDVREEILR
KRRAGKLPGDTTTILKQWWQQHSKWPYPTEDDKAKLVEETGLQLKQINNWFINQRKRNWH
NNSQTSTLKSKRKR*
 


>BdKNAT3b    Bradi1g30730    |  Bradi1g30730.1  AT5G25220.1  | Symbols: KNAT3
MAFHYQDHGAAAAAALAMDAAAAGVNPNSGSSFGTPGGGGVGGVGWEREKAAVEAHPLYE
RLLEAHVACLRVATPVDQLPRIDAQIAARPPPAPVPPAAAHSGGEELDLFMTHYVLLLCS
FKEQLQQHVRVHAMEAVMACWELEQTLQSLTGASPGEGTGATMSDDEDNPIDTESNMFDG
NDGSDGMGFGPLMLTEGERSLVERVRQELKHELKQGYREKLIDIREEILRKRRAGKLPGD
TASTLKAWWQAHAKWPYPTEEDKARLVQETGLQLKQINNWFINQRKRNWHSNPTSSSSDK
SKRKRSNAGDGNTEQSW*
 
 
  
 
>BdKNAT3a      Bradi3g19927    |  Bradi3g19927.4  AT5G25220.1  | Symbols: KNAT3
MAFHGHLPHEMAMLQPLGADDAAAAAAAAAAGAAGGGAPPAWMRQYGGDGGSFLHLQQTT
SDSSPSAAAAGVQWIGAGGEEVVAAAMGGGMVVEEAEARSKAEVLAHPLYEQLLSAHVAC
LRIATPVDQLPRIDAQLAQSQGVVAKYSTAGGLAAGDDTRELDQFMTHYVLLLCSFKEQL
QQHVRVHAMEAVMACWELEQNLQSLTGVSPGEGTGATMSDGEDDQADSEANMYDASLDGP
DSMGGFGLPTESERSLMERVRQELKHELKQGYKEKLVDIREEILRKRRAGKLPGDTTSTL
KSWWQSHSKWPYPTEEDKARLVQETGLQLKQINNWFINQRKRNWHSNPSSSTNVKSKRKR
SNAGDSNS*
 
 
 
>BdKNAT3c    Bradi3g06170    |  Bradi3g06170.3  AT5G25220.1  | Symbols: KNAT3
MSFHYPDHGLAMDAAAAAAAAASSPNPSFSPGGGGGLGVGVGGEREKAAIAAHPLYERLL
EAHVACLRVATPVDQLPRIDAQIAARPPPLVAAAGSAGGPSGGEELDLFMTHYVLLLCSF
KEQLQQHVRVHAMEAVMGCWELEQSLQSLTGASPGEGTGATMSDDEDNQVDSETNLFDGN
DGSDGMGFGPLILTEGERSLIERVRHELKSELKQGYKEKLVDIREEIMRKRRAGKLPGDT
AATLKAWWQAHSKWPYPTEDDKARLVQETGLQLKQINNWFINQRKRNWHSSNASSSSEKT
KKKRNVTGNDGTEQSW*


 

>MtKNAT3a    Medtr3g106400.1  AT5G25220.1  | Symbols: KNAT3 
MAYHNQDNPLHHFTEQQQPTSDPHHSFQTAPNWLNNALLRNLDTNVNATATNNNNGSQSSGQWLSRPILHRNHSEVIDDVTGAGMKAEESGEATAEGVMN
WQKAKHKGEIMAHPLYEQLLSAHVSCLRIATPVDQLPRIDAQLAESQNVVAKYSALGQQGMLDNDDNKQLDHFMSHYVLLLCSFKEQLQQHVRVHAMEAV
MACWEIEQSLQSLTGVSPGEGTGATMSEDEDEQVDSDVNLFDGGLDGSDNSMGGFGPLVLTENERSLMERVRHELKHELKQGYKEKIVDIREEILRKRRA
GKLPGDTTSVLKDWWQSHSKWPYPTEEDKARLVQETGLQLKQINNWFINQRKRNWHSNPSTSNALKSKRKRNK

>FvKNAT3    mrna30834.1  -v1.0-hybrid  AT5G25220.1  | Symbols: KNAT3 Fragaria vesca
MAFHGSFPDTQQPPQLAPTWLNAPPFRSSPSGKSGEEDGEDEMEGESGRFKADIVGHPLYEQLVSAHVSCLRIATPVDQLPKIDEQLVQSQRVVDKYSAM
RANGEFGVLDEKELDMFMTNYVLLLCSFKEQLQQHVRVHAMEAVMACWELEQSLQSLTGVSTAEGTGATMSDDDEQFDGDISSYDASLDGHDTMGFGPLM
PTESERSLMERVRQELKHELKQGYKEKIVDIREEILRKRRAGKLPGDTTSVLKAWWQTHSKWPYPTEEDKARLVQETGLQLKQINNWFINQRKRNWHSNL
STTSVLKSKRKSNAGDGNSQRLK*

>PtKANT3b  Potri.018G022700   |Potri.018G022700.1 AT5G25220.1  | Symbols: KNAT3
MAYHHNLSSQDLPLHHFTDQQATENHTAPPNWLNTALLRSQQPPQQQTHHHFTDNNNTNN
FLNLHTAATTATAATSDSNSHNPVQWLSRSSSSLLNRNHSDVIDDVAAGGDHAIITSISQ
ESSELKNMNKGEGEAMDSGGGESVVNWQNARYKADILTHPLYDQLLSAHVACLRIATPVD
QLPRIDAQLAQSQQVVTKYSALGSHQGLVPDDKELDQFMTHYFLLLCSFKEQLQQHVRVH
AMEAVMACWEIEQSLQSLTGVSPGEGTGATMSDDDEDQVDSDANLFVGSLEGADTLGFGP
LVPTESERSLMERVRQELKHELKQGYKEKIVDIREEILRKRRAGKLPGDTTSVLKAWWQS
HSKWPYPTEEDKARLVQETGLQLKQINNWFINQRKRNWHSNPSTSTVLKSKRKRSNAGDN
NGDRFV*


>PtKANT3a    Potri.006G259400  |Potri.006G259400.1  AT5G25220.1  | Symbols: KNAT3 
MAFHHNLPSQDLPLHHFTDQQATENTTAPPNWLNTALLRSQQPPQQRTHHHFTDNNNTNN
FLNLHSATPSTTATTSDSASHNPTQWLSRSSSSLLNRNHSTVIDDVSAAAAGGDHPIIAS
MSQESSELKSMNKSEGETMVESGGGGGEAVVNWQNAKCKADILAHPLYDQLLSAHVACLR
IATPVDQLPRIDAQLAQSQQVVAKYSALGSHQGLVPDDKELDQFMTHYFLLLCSFKEQLQ
QHVRVHAMEAVMACWEIEQSLQSLTGVSPGEGTGATMSDDDEDQVDSEANMFDGSLEGVD
TMGFGPLVPTESERSLMERVRQELKHELKQGYKEKIVDIREEILRKRRAGKLPGDTTSVL
KAWWQSHSKWPYPTEEDKARLVQETGLQLKQINNWFINQRKRNWHSNPSTSTVLKSKRKR
SNAGDNNGDRFV*

  


>PtKNAT3d   Potri.018G114100   |Potri.018G114100.1 AT5G25220.1  | Symbols: KNAT3
MAFEDHHHIPQEMAFQLQHHHLSASSSTGPPWLSNAVLRRNGDFITIEKTENTTNNGSEE
ELVDSVSDNWERAKCKAEILGHPFYEQLLAAHVACLRIATPVDQLARIDTQLARSQDVIA
KYSGVGCGHVVDEKELDQFMTHYALLLCSFKDQLQQHVRVHAMEAVMACWELEQSLQSLT
GVSPGEGTGATMSDDEDDQAESDTNFNDGNLDGLDTMGFGPLVPTETERSLMERVRQELK
HEFKQDYKEKIVDIREEILRKRRAGKLPGDTTSHLKAWWQTHSKWPYPSEEDKARLVQET
GLQLKQINNWFINQRKRNWHSSPSGSTSKSKRKK*

>PtKNAT3c     Potri.006G190000   |Potri.006G190000.3 AT5G25220.1  | Symbols: KNAT3
MAFQDHHHTPQEMTFQLPQHHHLSASPSTGPTWLSNAVLRRHDDVLTQTRIEKPENNTNN
GSEEELIDSVSDNWERAKCKAEILGHPLYEQLLAAHVACLRIATPVDQLARIDTQLAQSQ
DVVAKYSGVGRSHVVDEKELDQFMTHYVILLCSFKDQLQQHVRVHAMEAVMACWELEQSL
QSLTGVSPGEGTGATMSDDDDDQADSDANLYDGNLDGLDTMGFGPLVPTETERSLMERVR
QELKHELKQDYKEKIVDIREEILRKRRAGKLPGDTTSLLKAWWQTHSKWPYPTEEDKARL
VQETGLQLKQINNWFINQRKRNWHSSPSGSTSKSKRKK*
 
>MtKNAT3b    Medtr4g116730.1  AT5G25220.1  | Symbols: KNAT3
MAFHEHLQQEIAFQRFTEEEDEERASWLNNNNNNARQQNFMQMEPERREKSMDRNHRNDTNCETEELREYKAEILGHPLYDQLLSAHVSCLRIATPVDQL
PRIDAQLQQAQRVLQKYSSVGIGNMDPKELDHFMTHYVLLLCAFKEQLQQHVRVHAMEAVMACWDLEQSLQSLTGVSSGEGTGATMSDDEDEQAESNARL
YNEGSSLDGVDTLGFGPLVPTETERSLMERVRLELKHELKQGYKEKIVDVREEILRKRRAGKLPGDTTSLLKAWWQSHSKWPYPTEEDKARLVQETGLQL
KQINNWFINQRKRNWHANSPSSSSSKTKRKRR*

 


>FvKANT7    mrna32356.1   -v1.0-hybrid  AT1G62990.1  | Symbols: KNAT7 Fragaria vesca
MQDSGLGMMGSGGGLSGGGGDDHAHQLKSEIATHPLYEQLLSAHVSCLRVATPIDQLPLIDAQLSQSHHLLRSYASHHQQHGHSLSPHERQELDNFLAQY
LIVLCSFKEQLQQHVRVHAVEAVMACREIESTLQALTGVTLGEGTGATMSDDEDDMPTDFSMDQAGSDAHDMMGFGLPTESERSLMERVRQELKIELKQG
FKSRIEDVREEILRKRRAGKLPGDTTTVLKNWWQQHSKWPYPTEDDKAKLVEETGLQLKQINNWFINQRKRNWHSNSQSVTSLKSKRKR*


>MtKANT7    Medtr5g011070.2 AT1G62990.1  | Symbols: KNAT7
MQEPSLGMMQGSGGGYGGDGGGENRQLKAEIATHPLYEQLLSAHVACLRVATPIDQLPLIDAQLSQSHHLLRSYISQQTHSLSPHDRQQLDNFLAQYLIV
LCTFKEQLQQHVRVHAVEAVMACRDIENTLQALTGVSLGEGSGATMSDDEDEQLQMDYGLDNQSSGGGGDHDMMGLGPLLPTESERSLMERVRQELKIEL
KQGFKSRIEDVREEILRKRRAGKLPGDTTSVLKNWWQQHAKWPYPTEDDKAKLVEETGLQLKQINNWFINQRKRNWHSNSQSVTSLKSKRKR*


>PtKNAT7    Potri.001G112200   |Potri.001G112200.1  AT1G62990.1  | Symbols: KNAT7
MQEPNLGMMGSGSGGALGGLSSGEMSVSLSGDQSRQLKAEIATHPLYEQLLSAHVSCLRV
ATPIDQLPLIDAQLSQSHHLLRSYASQHNQHGHSLSPHERQDLDNFLAQYLIILCTFKDQ
LQQHVRVHAVEAVMACREIETTLQALTGVTLGEGTGATMSDDEDDLQMDFSLDQSSADGH
DMMGFGPLLPTESERSLMERVRQELKIELKQGFKSRIEDVREEILRKRRAGKLPGDTTSV
LKNWWQQHSKWPYPTEDDKAKLVEETGLQLKQINNWFINQRKRNWHSNSQSVTSLKSKRK
R*


>BnKNAT7c-C    GSBRNA2T00082101001  KNOX1
MEEAALGMIGATVGGGDGGDAVLVAEQNRQMKGEIVTNPLYEQLLAAHVA
CLRVATPIDQLPTIEAQLSHSEHLLRSYASTAVGFSHHDRHELDNFLVRR
LY*

>BnKNAT7b-A    GSBRNA2T00043816001 KNOX1 KNOX2
MQEAALGMIGATVGGGGDGDAAVVAEQNRQMKGEIATHPMYEQLLAAHVA
CLRVATPIDQLPIIEAQLSHSHHLLRSYASTAVGFSHHDRQELDNFLAQY
VMVLCSFKEQLQQHVRVHAVEAVMACREIENNLHSLTGATLGEGSGATMS
EDEDDLHMDFSSDNSGVDFSGGHDMTGFGPLLPTESERSLMERVRQELKL
ELKQGFKSRIEDVREEIMRKRRAGKLPGDTTTVLKNWWQQHCKWPYPTED
DKAKLVEETGLQLKQINNWFINQRKRNWHNNSHSLTSLKSKRKH*

>BnKNAT7b-C    GSBRNA2T00054550001 KNOX1 KNOX2
MQEAALGMIGATVGGGGDGDAAVVAEQNRQMKGEIATHPMYEQLLAAHVA
CLRVATPIDQLPIIEAQLSHSHHLLRSYASTAVGFSHHDRQELDNFLAQY
VMVLCSFKEQLQQHVRVHAVEAVMACREIENNLHSLTGATLGEGSGATMS
EDEDDLQMDFSSDNSGVDFSGGHDMTGFGPLLPTESERSLMERVRQELKL
ELKQGFKSRIEDVREEIMRKRRAGKLPGDTTTVLKNWWQQHCKWPYPTED
DKAKLVEETGLQLKQINNWFINQRKRNWHNNSHSLTSLKSKRKQ*

>BnKNAT4b-C    GSBRNA2T00140166001 KNOX1 KNOX2
MAFHNNHFNHFTDQQHQPPLPPPPQQQEHHFHESTPPNWLLRSDNNFLNL
HTPASAAATSSDSPSSAAANQWLSRSSSFLQRGGGASNNNAGSGDAMENI
TGGEESMIGENARHKAEILSHPLYEQLLSAHVACLRIATPVDQLPRIDAQ
LAQSQNVVAKYSTLDAASQGLISGDEKELDHFMSHYVLLLCSFKEQLQQH
VRVHAMEAVMACWEIEQSLQSFTAIGSFHAQLQTDFISHSKWPYPTEEDK
ARLVQETGLQLKQINNWFINQRKRNWHSNPSSSTASKNKRRSNAGENSGR
ER*

>BnKNAT4a-A    GSBRNA2T00143482001 KNOX1 KNOX2
MAFHNNHFNHFIDQQHQPPPPSQQQQEHHFHESTPPNWLLRSDNNFLNLQ
TAASAAATSSDSPSSAAANQWLSRSTSFLQRGGGANNNNVGSGDVIDDVT
TGGEESMIGERKEAERWQNARHKSEILSHPLYEQLLSAHVACLRIATPVD
QLPRIDAQLAQSQNVVAKYSTMDAAAQGLISGDEKELDHFMTHYVLLLCS
FKEQLQQHVRVHAMEAVMACWEIEQSLQSLTGVSPGEGTGATMSEDEDEQ
VESDAHLYDGSLDGLGFGPLVPTESERSLMERVRQELKHELKQGYKEKIV
DIREEILRKRRAGKLPGDTTSVLKAWWQSHSKWPYPTEEDKVRLVQETGL
QLKQINNWFINQRKRNWHSNPSSSTVPKNKRRSNAGENSGRER*

>BnKNAT4a-C    GSBRNA2T00098275001 KNOX1 KNOX2
MAFHNNHFNHFIDQQHQPPPPSQQQQEHHFHESTPPNWLLRSDNNFLNLQ
TAASAAATSSDSPSSAAANQWLSRSTSFLQRGGGANNNNVGSGDVIDDFT
TGGEESMIGEGKEAERWQNARHKSEILSHPLYERLLSAHVACLRIATPVD
QLPRIDAQLAQSQNVVAKYSTMDAAAQGLISGDEKELDHFMTHYVLLLCS
FKEQLQQHVRVHAMEAVMACWEIEQSLQSLTGVSPGEGTGATMSEDEDEQ
VESDAHLHDGSLDGLGFGPLVPTESERSLMERVRQELKHELKQGYKEKIV
DIREEILRKRRAGKLPGDTTSVLKAWWQSHSKWPYPTEEDKVRLVQETGL
ELKQINNWFINQRKRNWHSNPSSSTVPKNKRRSNAGENSGRER*

>BnKNAT3a-C    GSBRNA2T00133586001 KNOX1 KNOX2
MSAVSEGPAAEGCWTVWLEGEWGEDSVERTETLVRLRRLEEVVGERMGNS
SKERVGSGSGGSGGMRFLLSPVEEDDGGEAEARRLKSHGFLCGLIIETYE
TIVIRSRDSPSPPLSLSLSLSLSLSNNNAAVVGDVIDDVTGGGAEQMMSG
GENKNDGGGGEGVVSWQNARHKSEILSHPLYEQLLSAHVACLRIATPVDQ
LPRIDAQLAQSQHVVAKYSTLCGGGQGLVGGDDKELDQFMTHYVLLLCSF
KEQLQQHVRVHAMEAVMACWEIEQSLQSLTGVSPGEGMGATMSDDEDEQV
ESDANMFDGGLDVLGFGPLIPTESERSLMERVRQELKHELKQGYKEKIVD
IREEIMRKRRAGKLPGDTTSVLKGWWQSHSKWPYPTEEDKARLVQETGLQ
LKQINNWFINQRKRNWHSNPSSSTVLKNKRKSNAGDNSGRERFT*

>BnKNAT3a-A    GSBRNA2T00147620001
MLSGGENKNDGGGGGGEGVVSWQNARHKAEILSHPLYEQLLSAHVACLRI
ATPVDQLPRIDAQLAQSQHVVAKYSTLGGGGQGLVGDDKELDQFMTHYVL
LLCSFKEQLQQHVRVHAMEAVMACWEIEQSLQSLTGVSPGEGMGATMSDD
EDEQVESDANMFDGGLDVLGFGPLIPTESERSLMERVRQELKHELKQGYK
EKIVDIREEILRKRRAGKLPGDTTSVLKAWWQSHSKWPYPTEEDKARLVQ
ETGLQLKQINNWFINQRKRNWHSNPSSSTVLKNKRKSNAGDNSGRERFT*

>BnKNAT3b-A    GSBRNA2T00120401001
MAFHHNHLSQDLSFNHFTDQDGPPPPPPQQQQQQQHFHDAPPPNWLNTAL
LRSDNNNFLNLQTSAANTTAATTSDSPSSAAANQWLPRSSSILQRAENNN
SSGAAVVVDEGGAETMIGGENKNDGGGGGAATAAEGVVSWQNARQKAEIL
SHPLYEQLLSAHVACLRIATPVDQLPRIDAQLAQSQNVVAKYSALGAGQG
LVGDDDKQLDQFMTHYVLLLCSFKEQLQQHVRVHAMEAVMACWEIEQSLQ
SLTGVSPGEGTGATMSDDEDEQQVESDANMFDGGGGLDVLGFGPLVPTES
ERSLMERVRQELKHELKQGYKEKIVDIREEILRKRRAGKLPGDTTSVLKA
WWQSHSKWPYPTEEDKARLVQETGLQLKQINNWFINQRKRNWHSNPSSST
VLKNKRKNNAGDSSGRERFT*


>BnKNAT3b-C    GSBRNA2T00120243001
MAFHHNHLSQDLSFNHFTDQDGPPPPPSQQQQHFHDPPPPNWLNTALLRS
DNNNNFLNLHTSAATTSDSPSSAAANQWLPRSSSILQRTENNNSSGAAVV
IDEGGAETMIGGENKNDGGGGAVSWQNARQKAEILSHPLYEQLLSAHVAC
LRTATPVDQLPRIDAQLAQSQNVVAQYSALGAGQGLVGDDKELDQFMTHY
VLLLCSFKEQLQQHVRVHAMEAVMACWEIEQSLQSLTGVSPGEGTGATMS
DDEDEQQVESDANMFDGGGGLDVLGFGPLVPTESERSLMERVRQELKHEL
KQGYKEKIVDIREEILRKRRAGKLPGDTTSVLKAWWQSHSKWPYPTEEDK
ARLVQETGLQLKQINNWFINQRKRNWHSNPSSSTVLKNKRKNNAGDSSGR
ERFT*

>BnKNAT4b-A    GSBRNA2T00129789001
MAFHHNHFNHFTDQQHQPPLPPPPQQQEHHFHESTPPNWLLRSDNNFLNL
HTPASAAATSSDSPSSAAANQWLSRSSSFLQRGGGGANNNNVGSGDAMEN
VAGGEESMIGENARQKAEILSHPLYEQLLSAHVACLRIATPVDQLPRIDA
QLAQSQNVVAKYSTLDAASQGLISGDDKELDHFMSHYVLLLCSFKEQLQQ
HVRVHAMEAVMACWEIEQSLQSFTGVSPGEGTGATMSEDEDEQVESDAHL
FDGSLDGLGFGPLVPTESERSLMERVRQELKHELKQGYKEKIVDIREEIL
RKRRAGKLPGDTTSVLKAWWQSHSKWPYPTEEDKARLVQETGLQLKQINN
WFINQRKRNWHSNPSSSTASKNKRRSNAGENSGRER*


>BnKNAT5a-A    GSBRNA2T00121065001
MSFTSSHLLPPQEDLPLRHFSDQSHQHPQPHFSETPSLLTATFLNLPPAA
ATADSDFAPPNRGGDSSSAAAATNRRWLSFDSSEIQNTGEAPSEVIDGVN
ADGGGEDWKSASCKAAIVRHPMFEQLLAAHVACLRVATPVDQIPRIDAQL
GELNAVAAKYSTLGVVMDNKELDHFMSHYVVLLCSFKEQLQHHVCVHAME
AITACWEIEQSLQSITGVSPSENNGKTMSDDEDDNQVESEVNMFDGSMDG
SDCMMGFGPLVPTERERSLLERVKKELKHELKQGFKEKIVDIREEIMRKR
RAGKLPGDTTSVLKEWWRTHAKWPYPTEEDKAKLVQETGLQLKQINNWFI
NQRKRNWNSNSSTSSTPFKNKRKR*

>BnKNAT5b-A    GSBRNA2T00077773001
MSFNSSHLLPPQEDLPLRHFSSDQSHQPSLLTASFLNLPPTTATTDSKFT
HPHRDGDSSAAATNRRWLSFHTEVQNTGEGDPEEVNADGVEDWRSASDKA
AILKHPMYEQLLAAHVACLRVATPVDQIPRIDAQLSQLHTVAAKYSSLGV
GMDNKELDHFMSHYVVVLCSFKEQLQHHVCVHALEAITACWEIEQSLQSI
TGVSPSESNGKTMSDDDEDDNQVEESEVNMFDGSLDGSDCMMGFGPLVPT
ERERSLVERVKKELKHELKQGFKEKIVDIREEIMRKRRAGKLPGDTTSVL
KEWWRTHSKWPYPTEEDKARLVEETGLQLKQINNWFINQRKRNWNSSSST
SSTLSKSKRKRMMLSHVNSSEPDMKDTVSPVI*

>BnKNAT5a-C    GSBRNA2T00130531001
MSFTSSHLLPPQEDLPLRHFSDQSHQQPQPHFSETPSLLTASFLNLPPAA
ATADSDFAPPNRGGDSSSAAATNRRWLSFDSSEIQNTGEGRPEVIDGVNA
ADGGGGDWKNASCKAAIVRHPMFEQLLAAHVACLRVATPVDQIPRIDAQL
GELHTVAAKYSTLGVVMDNKELDHFMSHYVVLLCSFKEQLQHHVCVHAME
AITACWEIEQSLQSITGVSPSENNGKTMSDDEDDNQVESEVNMFDGSLEG
SDCMMGFGPLVPTERERSLLERVKKELKHELKQGFKEKIVDIREEIMRKR
RAGKLPGDTTSVLKEWWRTHAKWPYPTEEDKAKLVQETGLQLKQINNWFI
NQRKRNWNSSSSTSSTPSKNKRKR*

>BnKNAT5b-C    GSBRNA2T00099835001
MSFNSSHLLPPQEDLPLRHYSSDQSHQPSLLTASFLHLPPTTATTDSEFT
HPHRDGDSPAAAATNRRWLSFHTEVENTEEVNPEVNADGVEDWKSASDKA
AILKHPMYEQLLAAHVACLRVATPVDQIPRIDAQLSQLHTVAAKYSSLGV
GMDNKELDHFMSHYVVVLCSFKEQLQHHVCVHALEAITACWEIEQSLQSI
TGVSPSESNGKTMSDDDEDDNQVVESEVNMFDGSLDGSDCMMGFGPLVPT
ERERSLVERVKKELKHELKQGFKEKIVDIREEIMRKRRAGKLPGDTTSVL
KEWWRTHSKWPYPTEEDKARLVEETGLQLKQINNWFINQRKRNWNSSSST
SSTLSKSKRKRLISSIYQTQDWEVVGDILVNQRMMLASPDMKDMVSPPVM


>BnKNAT7a-A    GSBRNA2T00082979001
MEEAALGMIGATVGGGDGDEVLVAEQNRQMKGEIASHTMCEQLLAAHVAC
LRVATPIDQLPIIEAQLSHSEHLLRSYASTAVGFSHHDRHELDNFLAQYV
MVLCSFKEQLQQHVRVHAVEAVMACREIENNLHSLTGATLGEGSGATMSE
DEDDLHMDLSSDNSGVDFSGGHDMTGFGPLLPTESERSLMERVRQELKIE
LKQGFKSRIEDVREEIMRKRRAGKLPGDTTTVLKNWWQQHCKWPYPTEDD
KAKLVEETGLQLKQINNWFINQRKRNWHSNSHSLTSLKSKRKH*

>BnKNAT7a-C    GSBRNA2T00156645001  KNOX1
MEEATLGMIGPTVGGGDGEAAVAAEQNRQMKGEIASHPMYEQLLAAHVAC
LRVATPIDQLPIIEAQLSHSHRLLRSYASIAIGFSHHDRQELDNFLDFFK
MEQE*
