# Supplementary material for: Genome-Wide Analysis of KNOX Genes: Identification, Evolution, Comparative Genomics, Expression Dynamics, and Sub-Cellular Localization in Brassica napus
Source: Plants (Basel). 2025 Jul 14;14(14):2167. doi: 10.3390/plants14142167 (PMC12300509; doi:10.3390/plants14142167)
Supplement: Supplementary file 1 [file plants-14-02167-s001.zip › Supplement file S6 KNOX protein sequences in Class III.txt]

>AtKNATM    AT1G14760.1  only KNOX1
MDVKKDENSILENMKQEINHSLKEEAQEEEEILKKRISSHPLYGLLLHSHLNCLKVCSGDFDSPEIMNTADDLALSKLSLHPDSSSEATSSELDQFMVLF
FFSPCQNIFTQQKTTFHVLLFFPLQINLTFKYSKFILPRKKQ

>BrKNATM1    Bra026190.1
MEMKKDENSFLQNMKHEINQKTKEEEEEENEILKKRISSHPLYGLLLHSH
LSCLKVCSGDFDLPEMINTVDDLALTKLSLRSDSLPDATSSELDQFMEAY
CLTLRELKEAMEKPIIETHRFMDAVYNQLNDIVLSSSPP 

>BrKNATM2    Bra026805  AT1G14760.2  | Symbols: KNATM |   ÓÐÎÊÌâ (Questionable)
MEVKKGENSFLENMKQDIDQITKEEYEILKKRISSHPLYGLLLQSHLSCLKVCSGDFDLPEIMNTADDLDLTKLSLDPDSSLEATSSDLDQFMEAYCSTL
RELKEAVEKPLIEAHRFVDTVYTQLNDIVLSSPPP

>BoKNATM1    Bol031520   AT1G14760.2  | Symbols: KNATM |  ÓÐÎÊÌâ
MEVKKGENSFLENIKQDIDKITKEEDEILKKRISSHPLYGLLLQSHLSCL
KVCSGDFDLPEIMNTADDLDLTKLSLDPDSSLEATSSDLDQFMEAYCSTLRELKEAMEKP
LIEAHRFVDAVYTQLNDIVLSSPPP

>BoKNATM2    Bol038072   AT1G14760.2  | Symbols: KNATM |  ÓÐÎÊÌâ
MEVKKDENSFLQNMKHENKQKTKEEEENEILKKRISSHPLYGLLLHSHLS
CLKVCSGDFDSPEIMNTVDGLALTKLSLHSDSPLEATTSELDQFMEAYCLTLRELKEAME
KPLIETHRFMDAVYNQLNDIVLSSSPP

>MtKANTM   Medtr6g071190.1  AT1G14760.2  | Symbols: KNATM 
MNSFVVDHEKYKQEENQEELELQHKEGGVHEHDHQEENDEILKTRISNHPLYELLVQAHLDCLKVGDISNLEIEKSDKKQTLKKQNLDMLSQSELDLFME
AYCLALSKLKEAMKEPQQNSMAFINNMHSQLRELTQATSSSSEPDATTSSSECTFRRNPSI*

>FvKNATM    mrna09344.1-v1.0-hybrid  AT1G14760.2  | Symbols: KNATM 
MGSYKEKEEQREENQDDDHEENLKTRISSHPLYGLLVETHLDCLKVGGIGDDLEESDALRDYMKQLDNHKSSTSGEPELDHFMEAYCLALRKLKEAMEEP
HRKSMTFITSMHHQLKELTATRSHLDLPESPTSFHHRRPTSVSKVEKQKERTEASCDLSLPNTVGDSAATFRPGGDGDPSYQRGPLFFGLVFGPLSATIA
PSWLSTPHYLMVANDDGDGDGNASKYGWRVCDGNKEELSNLKAYSVGVEVSTSAFAKYASTYFSRDGTNRSGRNSLLKEFSPLALILKMKMLLHLCLLKL
QSIGLCEEDSLLPPASLI

>PtKANTM    Potri.012G043400   |Potri.012G043400.1  AT1G14760.2  | Symbols: KNATM 
MESSSMNNTVGKDDDLLVDTAEAEALKKRISSHPLYGLLVQTHIDCLKVGTVGDVDRIPR
VRPNLSCQFPNPSSLSQPELDSFMVSHTLPYNKSLVKSNMEAYCFALSKLKEAMEEPQQE
TVAFINSMHLQLKELTRTHSKSTAEHSTSTTSSEMQMLEQHPLVGMGVNDGIYINKPSYL
F*


>BnKNATM1-A    GSBRNA2T00055153001 KNOX1
MEVKKGENSFLENMKQDIDQITKEEYEILKKRISSHPLYGLLLQSHLSCL
KVCSGDFDLPEIMNTADDLDLTKLSLDPDSSLEATSSDLDQFMEAYCSTL
RELKEAVEKPLIEAHRFVDTVYTQLNDIVLSSPPP*


>BnKNATM2-C    GSBRNA2T00136589001
MEVKKGENSFLENIKQDIDKITKEEDEILKKRISSHPLYGLLLQSHLSCL
KVCSGDFDLPEIMNTADDLDLTKLSLDPDSSLEATSSDLDQFMEAYCSTL
RELKEAMEKPLIEAHRFVDAVYTQLNDIVLSSPPP*


>BnKNATM2-A    GSBRNA2T00081732001
MEMKKDENSFLQNMKHEINQKTKEEEEEEEENEILKKRISSHPLYGLLLH
SHLSCLKVCSGDFDLPEMINTVDDLALTKLSLHSDSPPDATSSELDQFME
AYCLTLRELKEAMEKPLIETHRFMDAVYNQLNDIVLSSSPP*


>BnKNATM1-C    GSBRNA2T00072437001
MEVKKDENSFLQNMKHENNQKTKEEEENEILKKRISSHPLYGLLLHSHLS
CLKVCSGDFDSPEIMNTVDGLALTKLSLHSDSPLEATTLELDQFMEAYCL
TLRELKEAMEKPLIETHRFMDAVYNHLNDIVLSSSPP* 
