# Supplementary material for: Genome-Wide Analysis of KNOX Genes: Identification, Evolution, Comparative Genomics, Expression Dynamics, and Sub-Cellular Localization in Brassica napus
Source: Plants (Basel). 2025 Jul 14;14(14):2167. doi: 10.3390/plants14142167 (PMC12300509; doi:10.3390/plants14142167)
Supplement: Supplementary file 1 [file plants-14-02167-s001.zip › Supplement file S7 Information of cis-acting elements on the promoters of KNOX genes in B.napus.xls]

## Sheet: position of cis-elements
BnaA01g04870D	12	57	ABRE
BnaA01g04870D	87	133	ABRE
BnaA01g04870D	88	133	ABRE
BnaA01g04870D	124	170	ABRE
BnaA01g04870D	125	170	ABRE
BnaA02g00810D	315	361	ABRE
BnaA02g00810D	316	361	ABRE
BnaA02g00810D	866	912	ABRE
BnaA02g00810D	867	912	ABRE
BnaA02g14950D	1994	2039	ABRE
BnaA02g32110D	599	644	ABRE
BnaA02g32110D	862	907	ABRE
BnaA03g03190D	424	469	ABRE
BnaA03g03190D	455	500	ABRE
BnaA03g03190D	751	796	ABRE
BnaA03g23610D	302	347	ABRE
BnaA09g12980D	308	355	ABRE
BnaA09g12980D	343	390	ABRE
BnaA09g12980D	369	416	ABRE
BnaA09g12980D	1393	1438	ABRE
BnaA09g13310D	1493	1538	ABRE
BnaA09g52990D	464	509	ABRE
BnaA09g52990D	907	952	ABRE
BnaA09g52990D	917	962	ABRE
BnaA09g52990D	1235	1282	ABRE
BnaC01g06410D	5	50	ABRE
BnaC01g06410D	81	127	ABRE
BnaC01g06410D	82	127	ABRE
BnaC01g06410D	118	164	ABRE
BnaC01g06410D	119	164	ABRE
BnaC02g19900D	445	490	ABRE
BnaC02g19900D	489	534	ABRE
BnaC02g40790D	844	889	ABRE
BnaC03g04580D	580	625	ABRE
BnaC03g04580D	875	920	ABRE
BnaC03g04580D	1334	1379	ABRE
BnaC03g28030D	37	82	ABRE
BnaC03g28030D	136	181	ABRE
BnaC03g28030D	149	194	ABRE
BnaC03g28030D	245	290	ABRE
BnaC03g28030D	369	414	ABRE
BnaC05g10940D	1685	1730	ABRE
BnaC05g18670D	114	159	ABRE
BnaC07g29530D	1412	1459	ABRE
BnaC08g06320D	682	727	ABRE
BnaC08g39310D	907	954	ABRE
BnaC08g39310D	1226	1271	ABRE
BnaC08g39310D	1848	1893	ABRE
BnaC09g12900D	1214	1259	ABRE
BnaC09g12900D	1231	1276	ABRE
BnaC09g13580D	1493	1538	ABRE
BnaCnng51440D	1018	1063	ABRE
BnaCnng51440D	1028	1073	ABRE
BnaCnng59830D	1184	1231	ABRE
BnaA02g32110D	838	887	ABRE
BnaC03g04580D	874	922	ABRE
BnaC05g10940D	1684	1732	ABRE
BnaA02g00810D	864	913	ABRE
BnaA09g31100D	1507	1556	ABRE
BnaA02g32110D	1417	1466	ACE
BnaA09g31100D	1977	2026	ACE
BnaC02g40790D	248	297	ACE
BnaC02g40790D	1637	1686	ACE
BnaC03g04580D	872	921	ACE
BnaC05g10940D	1682	1731	ACE
BnaC05g18670D	1977	2026	ACE
BnaC07g43650D	1677	1726	ACE
BnaC09g12900D	180	229	ACE
BnaC09g12900D	461	510	ACE
BnaA02g32110D	1954	2002	AE-box
BnaA03g03190D	1119	1167	AE-box
BnaA06g09570D	526	574	AE-box
BnaA08g20500D	1959	2007	AE-box
BnaA09g31100D	1856	1904	AE-box
BnaA09g52990D	580	628	AE-box
BnaC01g06410D	257	305	AE-box
BnaC02g40790D	432	480	AE-box
BnaC02g40790D	745	793	AE-box
BnaC02g40790D	1965	2013	AE-box
BnaC04g20090D	285	333	AE-box
BnaC05g10940D	1044	1092	AE-box
BnaC07g43650D	984	1032	AE-box
BnaC07g43650D	1193	1241	AE-box
BnaC08g06320D	1959	2007	AE-box
BnaC08g39310D	224	272	AE-box
BnaC09g12900D	908	956	AE-box
BnaA01g04870D	307	353	ARE
BnaA01g04870D	1174	1220	ARE
BnaA01g04870D	1483	1529	ARE
BnaA01g04870D	1601	1647	ARE
BnaA01g04870D	1766	1812	ARE
BnaA01g04870D	1771	1817	ARE
BnaA02g00810D	1337	1383	ARE
BnaA02g14950D	168	214	ARE
BnaA02g14950D	631	677	ARE
BnaA02g14950D	1805	1851	ARE
BnaA02g32110D	1573	1619	ARE
BnaA03g03190D	274	320	ARE
BnaA03g23610D	342	388	ARE
BnaA03g23610D	466	512	ARE
BnaA08g20500D	78	124	ARE
BnaA08g20500D	94	140	ARE
BnaA08g20500D	226	272	ARE
BnaA08g20500D	1127	1173	ARE
BnaA09g13310D	1310	1356	ARE
BnaA09g13310D	1731	1777	ARE
BnaA09g31100D	195	241	ARE
BnaA09g31100D	200	246	ARE
BnaA09g31100D	402	448	ARE
BnaA09g31100D	585	631	ARE
BnaA09g31100D	911	957	ARE
BnaA09g31100D	1153	1199	ARE
BnaA09g31100D	1278	1324	ARE
BnaA09g31100D	1909	1955	ARE
BnaA09g45470D	37	83	ARE
BnaA09g45470D	141	187	ARE
BnaA09g45470D	342	388	ARE
BnaA09g45470D	560	606	ARE
BnaA09g52990D	66	112	ARE
BnaA09g52990D	1872	1918	ARE
BnaC01g06410D	122	168	ARE
BnaC01g06410D	1496	1542	ARE
BnaC01g06410D	1620	1666	ARE
BnaC01g06410D	1795	1841	ARE
BnaC01g06410D	1800	1846	ARE
BnaC02g19900D	28	74	ARE
BnaC02g19900D	73	119	ARE
BnaC02g19900D	822	868	ARE
BnaC02g19900D	1798	1844	ARE
BnaC02g40790D	166	212	ARE
BnaC02g40790D	575	621	ARE
BnaC02g40790D	1262	1308	ARE
BnaC03g04580D	1238	1284	ARE
BnaC03g28030D	252	298	ARE
BnaC04g20090D	874	920	ARE
BnaC04g20090D	920	966	ARE
BnaC05g10940D	1321	1367	ARE
BnaC05g10940D	1535	1581	ARE
BnaC05g18670D	66	112	ARE
BnaC05g18670D	911	957	ARE
BnaC05g18670D	1430	1476	ARE
BnaC05g18670D	1556	1602	ARE
BnaC05g18670D	1909	1955	ARE
BnaC07g29530D	836	882	ARE
BnaC07g29530D	1456	1502	ARE
BnaC07g29530D	1853	1899	ARE
BnaC08g06320D	124	170	ARE
BnaC08g39310D	1487	1533	ARE
BnaC08g39310D	1701	1747	ARE
BnaC09g12900D	266	312	ARE
BnaC09g13580D	1310	1356	ARE
BnaC09g13580D	1731	1777	ARE
BnaCnng51440D	1856	1902	ARE
BnaCnng59830D	1868	1914	ARE
BnaA03g23610D	268	317	ATCT-motif
BnaA03g23610D	1811	1860	ATCT-motif
BnaA09g45470D	115	164	ATCT-motif
BnaA09g45470D	1059	1108	ATCT-motif
BnaC02g19900D	1577	1626	ATCT-motif
BnaC02g40790D	123	172	ATCT-motif
BnaC04g20090D	1561	1610	ATCT-motif
BnaC08g39310D	191	240	ATCT-motif
BnaC08g39310D	1297	1346	ATCT-motif
BnaC09g12900D	305	354	ATCT-motif
BnaCnng59830D	154	203	ATCT-motif
BnaA01g04870D	1655	1701	Box 4
BnaA02g00810D	744	790	Box 4
BnaA02g00810D	894	940	Box 4
BnaA02g00810D	1794	1840	Box 4
BnaA02g14950D	201	247	Box 4
BnaA02g14950D	746	792	Box 4
BnaA02g14950D	759	805	Box 4
BnaA02g14950D	899	945	Box 4
BnaA02g14950D	914	960	Box 4
BnaA02g14950D	989	1035	Box 4
BnaA02g14950D	1211	1257	Box 4
BnaA02g14950D	1461	1507	Box 4
BnaA02g32110D	34	80	Box 4
BnaA02g32110D	326	372	Box 4
BnaA02g32110D	366	412	Box 4
BnaA02g32110D	1013	1059	Box 4
BnaA02g32110D	1409	1455	Box 4
BnaA03g03190D	190	236	Box 4
BnaA03g03190D	882	928	Box 4
BnaA03g03190D	912	958	Box 4
BnaA03g23610D	542	588	Box 4
BnaA03g23610D	1132	1178	Box 4
BnaA03g51900D	1426	1472	Box 4
BnaA06g09570D	54	100	Box 4
BnaA06g09570D	477	523	Box 4
BnaA06g09570D	545	591	Box 4
BnaA06g09570D	990	1036	Box 4
BnaA06g09570D	1735	1781	Box 4
BnaA09g12980D	276	322	Box 4
BnaA09g12980D	641	687	Box 4
BnaA09g12980D	976	1022	Box 4
BnaA09g12980D	1335	1381	Box 4
BnaA09g12980D	1400	1446	Box 4
BnaA09g13310D	1660	1706	Box 4
BnaA09g31100D	368	414	Box 4
BnaA09g31100D	534	580	Box 4
BnaA09g45470D	246	292	Box 4
BnaA09g45470D	552	598	Box 4
BnaA09g45470D	635	681	Box 4
BnaA09g45470D	1188	1234	Box 4
BnaA09g45470D	1636	1682	Box 4
BnaA09g52990D	170	216	Box 4
BnaA09g52990D	333	379	Box 4
BnaA09g52990D	337	383	Box 4
BnaA09g52990D	615	661	Box 4
BnaA09g52990D	1181	1227	Box 4
BnaA09g52990D	1503	1549	Box 4
BnaA09g52990D	1818	1864	Box 4
BnaC01g06410D	1670	1716	Box 4
BnaC01g06410D	1690	1736	Box 4
BnaC02g19900D	208	254	Box 4
BnaC02g19900D	593	639	Box 4
BnaC02g19900D	704	750	Box 4
BnaC02g19900D	1426	1472	Box 4
BnaC02g19900D	1679	1725	Box 4
BnaC02g40790D	996	1042	Box 4
BnaC02g40790D	1626	1672	Box 4
BnaC03g04580D	2	48	Box 4
BnaC03g04580D	104	150	Box 4
BnaC04g20090D	419	465	Box 4
BnaC04g20090D	746	792	Box 4
BnaC04g20090D	906	952	Box 4
BnaC04g20090D	961	1007	Box 4
BnaC04g20090D	1083	1129	Box 4
BnaC05g10940D	1093	1139	Box 4
BnaC05g10940D	1153	1199	Box 4
BnaC05g18670D	1044	1090	Box 4
BnaC05g18670D	1199	1245	Box 4
BnaC05g18670D	1271	1317	Box 4
BnaC08g06320D	307	353	Box 4
BnaC08g39310D	319	365	Box 4
BnaC08g39310D	764	810	Box 4
BnaC08g39310D	1147	1193	Box 4
BnaC09g12900D	818	864	Box 4
BnaC09g12900D	1000	1046	Box 4
BnaC09g12900D	1405	1451	Box 4
BnaC09g12900D	1501	1547	Box 4
BnaC09g12900D	1585	1631	Box 4
BnaC09g12900D	1589	1635	Box 4
BnaC09g12900D	1718	1764	Box 4
BnaC09g13580D	1660	1706	Box 4
BnaCnng20070D	1783	1829	Box 4
BnaCnng51440D	873	919	Box 4
BnaCnng51440D	919	965	Box 4
BnaCnng51440D	1299	1345	Box 4
BnaCnng51440D	1671	1717	Box 4
BnaCnng51440D	1675	1721	Box 4
BnaCnng59830D	864	910	Box 4
BnaCnng59830D	1940	1986	Box 4
BnaA01g04870D	100	145	CGTCA-motif
BnaA01g04870D	326	371	CGTCA-motif
BnaA02g00810D	902	947	CGTCA-motif
BnaA02g14950D	238	283	CGTCA-motif
BnaA02g32110D	811	856	CGTCA-motif
BnaA02g32110D	1896	1941	CGTCA-motif
BnaA03g03190D	783	828	CGTCA-motif
BnaA03g03190D	786	831	CGTCA-motif
BnaA03g03190D	1657	1702	CGTCA-motif
BnaA03g03190D	1923	1968	CGTCA-motif
BnaA03g23610D	1327	1372	CGTCA-motif
BnaA03g23610D	1666	1711	CGTCA-motif
BnaA06g09570D	220	265	CGTCA-motif
BnaA06g09570D	223	268	CGTCA-motif
BnaA06g09570D	451	496	CGTCA-motif
BnaA06g09570D	1267	1312	CGTCA-motif
BnaA06g27560D	1962	2007	CGTCA-motif
BnaA09g12980D	351	396	CGTCA-motif
BnaA09g13310D	1687	1732	CGTCA-motif
BnaA09g45470D	1015	1060	CGTCA-motif
BnaA09g45470D	1055	1100	CGTCA-motif
BnaC01g06410D	94	139	CGTCA-motif
BnaC01g06410D	347	392	CGTCA-motif
BnaC01g06410D	1087	1132	CGTCA-motif
BnaC02g19900D	329	374	CGTCA-motif
BnaC02g19900D	443	488	CGTCA-motif
BnaC02g19900D	630	675	CGTCA-motif
BnaC02g40790D	138	183	CGTCA-motif
BnaC02g40790D	793	838	CGTCA-motif
BnaC03g04580D	907	952	CGTCA-motif
BnaC03g04580D	910	955	CGTCA-motif
BnaC03g04580D	1625	1670	CGTCA-motif
BnaC03g04580D	1918	1963	CGTCA-motif
BnaC03g28030D	116	161	CGTCA-motif
BnaC03g28030D	138	183	CGTCA-motif
BnaC03g28030D	347	392	CGTCA-motif
BnaC04g20090D	58	103	CGTCA-motif
BnaC05g10940D	599	644	CGTCA-motif
BnaC05g10940D	1007	1052	CGTCA-motif
BnaC05g18670D	1528	1573	CGTCA-motif
BnaC07g29530D	1085	1130	CGTCA-motif
BnaC07g43650D	135	180	CGTCA-motif
BnaC08g06320D	377	422	CGTCA-motif
BnaC08g06320D	866	911	CGTCA-motif
BnaC09g12900D	295	340	CGTCA-motif
BnaC09g13580D	1687	1732	CGTCA-motif
BnaCnng59830D	304	349	CGTCA-motif
BnaCnng59830D	642	687	CGTCA-motif
BnaCnng59830D	1168	1213	CGTCA-motif
BnaA01g04870D	1589	1638	circadian
BnaA02g00810D	878	927	circadian
BnaA06g09570D	424	474	circadian
BnaA09g45470D	213	262	circadian
BnaC01g06410D	1608	1657	circadian
BnaC03g04580D	886	935	circadian
BnaA02g32110D	435	483	GA-motif
BnaA06g09570D	76	124	GA-motif
BnaA09g12980D	1436	1484	GA-motif
BnaA09g52990D	553	601	GA-motif
BnaC02g19900D	730	778	GA-motif
BnaC04g20090D	1256	1304	GA-motif
BnaC09g12900D	787	835	GA-motif
BnaA01g04870D	996	1043	GARE-motif
BnaA02g14950D	1081	1128	GARE-motif
BnaA09g31100D	74	121	GARE-motif
BnaA09g52990D	398	445	GARE-motif
BnaC01g06410D	1011	1058	GARE-motif
BnaC05g18670D	1489	1536	GARE-motif
BnaC07g43650D	670	717	GARE-motif
BnaC08g06320D	743	790	GARE-motif
BnaCnng59830D	1213	1260	GARE-motif
BnaA08g20500D	1047	1097	GATA-motif
BnaA09g31100D	647	694	GATA-motif
BnaC05g18670D	1153	1200	GATA-motif
BnaA02g00810D	1087	1134	GATA-motif
BnaA08g20500D	400	447	GATA-motif
BnaA09g13310D	1623	1670	GATA-motif
BnaC07g29530D	579	626	GATA-motif
BnaC08g06320D	630	677	GATA-motif
BnaC09g13580D	1623	1670	GATA-motif
BnaA08g20500D	1049	1098	GATA-motif
BnaC02g19900D	186	235	GATA-motif
BnaC02g40790D	422	472	GATA-motif
BnaC02g40790D	1931	1980	GATA-motif
BnaA01g04870D	87	133	G-Box
BnaA01g04870D	124	170	G-Box
BnaA02g00810D	315	361	G-Box
BnaA02g00810D	866	912	G-Box
BnaA02g14950D	1993	2039	G-Box
BnaA02g32110D	598	644	G-Box
BnaA02g32110D	862	908	G-Box
BnaA03g03190D	423	469	G-Box
BnaA03g03190D	454	500	G-Box
BnaA03g03190D	750	796	G-Box
BnaA09g12980D	1392	1438	G-Box
BnaA09g52990D	463	509	G-Box
BnaC01g06410D	81	127	G-Box
BnaC01g06410D	118	164	G-Box
BnaC02g40790D	844	890	G-Box
BnaC03g04580D	579	625	G-Box
BnaC03g04580D	874	920	G-Box
BnaC03g04580D	1333	1379	G-Box
BnaC03g28030D	149	195	G-Box
BnaC03g28030D	245	291	G-Box
BnaC03g28030D	369	415	G-Box
BnaC05g10940D	1684	1730	G-Box
BnaC08g39310D	1224	1273	G-Box
BnaA02g00810D	865	913	G-Box
BnaC03g04580D	1332	1380	G-Box
BnaC03g28030D	148	196	G-Box
BnaC03g28030D	368	416	G-Box
BnaA02g32110D	859	908	G-Box
BnaA06g09570D	519	568	G-Box
BnaA09g12980D	1178	1227	G-Box
BnaC05g18670D	111	159	G-Box
BnaA01g04870D	12	58	G-Box
BnaA01g04870D	87	133	G-Box
BnaA01g04870D	124	170	G-Box
BnaA02g00810D	315	361	G-Box
BnaA02g00810D	866	912	G-Box
BnaA03g23610D	302	348	G-Box
BnaA09g52990D	907	953	G-Box
BnaA09g52990D	916	962	G-Box
BnaC01g06410D	5	51	G-Box
BnaC01g06410D	81	127	G-Box
BnaC01g06410D	118	164	G-Box
BnaC05g18670D	113	159	G-Box
BnaC08g06320D	682	728	G-Box
BnaC08g39310D	1847	1893	G-Box
BnaC09g12900D	1213	1259	G-Box
BnaCnng51440D	1018	1064	G-Box
BnaCnng51440D	1027	1073	G-Box
BnaA01g04870D	1412	1458	G-Box
BnaA02g00810D	219	265	G-Box
BnaA02g32110D	1020	1066	G-Box
BnaA03g23610D	673	719	G-Box
BnaA06g27560D	1806	1852	G-Box
BnaA09g12980D	1843	1889	G-Box
BnaA09g13310D	1493	1539	G-Box
BnaA09g31100D	1514	1560	G-Box
BnaC02g19900D	340	386	G-Box
BnaC02g19900D	444	490	G-Box
BnaC02g19900D	488	534	G-Box
BnaC02g40790D	1003	1049	G-Box
BnaC03g28030D	37	83	G-Box
BnaC03g28030D	136	182	G-Box
BnaC07g29530D	189	235	G-Box
BnaC08g39310D	1226	1272	G-Box
BnaC09g12900D	1231	1277	G-Box
BnaC09g12900D	1839	1885	G-Box
BnaC09g13580D	1493	1539	G-Box
BnaCnng59830D	1174	1220	G-Box
BnaCnng59830D	1508	1554	G-Box
BnaA02g32110D	190	236	GT1-motif
BnaA03g03190D	1254	1300	GT1-motif
BnaA03g23610D	458	504	GT1-motif
BnaA03g23610D	1243	1289	GT1-motif
BnaA03g23610D	1352	1398	GT1-motif
BnaA03g23610D	1822	1868	GT1-motif
BnaA03g51900D	1593	1639	GT1-motif
BnaA08g20500D	579	625	GT1-motif
BnaA08g20500D	1200	1246	GT1-motif
BnaA08g20500D	1264	1310	GT1-motif
BnaA08g20500D	1388	1434	GT1-motif
BnaA09g31100D	921	967	GT1-motif
BnaA09g45470D	384	430	GT1-motif
BnaA09g52990D	79	125	GT1-motif
BnaA09g52990D	147	193	GT1-motif
BnaA09g52990D	1431	1477	GT1-motif
BnaA09g52990D	1653	1699	GT1-motif
BnaC03g04580D	1223	1269	GT1-motif
BnaC05g10940D	1822	1868	GT1-motif
BnaC05g18670D	1440	1486	GT1-motif
BnaC07g29530D	459	505	GT1-motif
BnaC07g29530D	1101	1147	GT1-motif
BnaC08g06320D	798	844	GT1-motif
BnaC08g06320D	1357	1403	GT1-motif
BnaC08g06320D	1422	1468	GT1-motif
BnaC08g39310D	1134	1180	GT1-motif
BnaCnng51440D	1598	1644	GT1-motif
BnaCnng59830D	147	193	GT1-motif
BnaCnng59830D	616	662	GT1-motif
BnaCnng59830D	753	799	GT1-motif
BnaA01g04870D	1860	1907	GT1-motif
BnaA01g04870D	1897	1944	GT1-motif
BnaA03g23610D	457	504	GT1-motif
BnaA03g51900D	1592	1639	GT1-motif
BnaA03g51900D	1899	1946	GT1-motif
BnaA08g20500D	921	968	GT1-motif
BnaA08g20500D	1387	1434	GT1-motif
BnaA09g13310D	1296	1343	GT1-motif
BnaA09g52990D	146	193	GT1-motif
BnaA09g52990D	1652	1699	GT1-motif
BnaC01g06410D	1867	1914	GT1-motif
BnaC01g06410D	1902	1949	GT1-motif
BnaC07g43650D	1902	1949	GT1-motif
BnaC09g13580D	1296	1343	GT1-motif
BnaCnng59830D	1709	1756	GT1-motif
BnaC02g19900D	187	236	I-box
BnaC02g40790D	422	471	I-box
BnaA02g14950D	1968	2018	I-box
BnaA08g20500D	1047	1097	I-box
BnaA08g20500D	1496	1546	I-box
BnaC02g19900D	1968	2018	I-box
BnaC08g06320D	1695	1745	I-box
BnaCnng51440D	387	437	I-box
BnaA02g00810D	203	253	I-box
BnaC07g29530D	1116	1166	I-box
BnaA02g14950D	1745	1794	I-box
BnaC02g19900D	1738	1787	I-box
BnaA02g32110D	436	485	I-box
BnaA02g14950D	1408	1457	I-box
BnaC02g19900D	1477	1526	I-box
BnaA02g32110D	708	756	I-box
BnaA03g23610D	1486	1534	I-box
BnaA08g20500D	1049	1097	I-box
BnaA08g20500D	1498	1546	I-box
BnaC05g18670D	1651	1699	I-box
BnaC08g06320D	1697	1745	I-box
BnaC02g19900D	188	237	I-box
BnaC02g40790D	420	469	I-box
BnaC07g29530D	585	634	I-box
BnaA09g45470D	626	676	L-box
BnaC07g29530D	925	975	L-box
BnaC07g29530D	1834	1884	L-box
BnaA02g32110D	1991	2037	LTR
BnaA03g03190D	815	861	LTR
BnaA03g23610D	1073	1119	LTR
BnaA06g09570D	440	486	LTR
BnaA06g09570D	1014	1060	LTR
BnaA09g12980D	1764	1810	LTR
BnaA09g31100D	293	339	LTR
BnaA09g31100D	442	488	LTR
BnaA09g31100D	479	525	LTR
BnaA09g45470D	54	100	LTR
BnaA09g45470D	731	777	LTR
BnaC02g40790D	1991	2037	LTR
BnaC03g04580D	943	989	LTR
BnaC04g20090D	855	901	LTR
BnaC04g20090D	916	962	LTR
BnaC04g20090D	1396	1442	LTR
BnaC05g10940D	341	387	LTR
BnaC05g18670D	640	686	LTR
BnaC05g18670D	665	711	LTR
BnaC05g18670D	952	998	LTR
BnaC05g18670D	989	1035	LTR
BnaC05g18670D	1097	1143	LTR
BnaC09g12900D	1765	1811	LTR
BnaCnng51440D	89	135	LTR
BnaCnng59830D	923	969	LTR
BnaA01g04870D	311	357	MBS
BnaA01g04870D	798	844	MBS
BnaA02g00810D	873	919	MBS
BnaA02g00810D	1413	1459	MBS
BnaA02g14950D	1888	1934	MBS
BnaA03g03190D	724	770	MBS
BnaA03g03190D	1467	1513	MBS
BnaA03g23610D	7	53	MBS
BnaA03g51900D	1852	1898	MBS
BnaA06g09570D	748	794	MBS
BnaA06g27560D	1752	1798	MBS
BnaA08g20500D	369	415	MBS
BnaA09g31100D	206	252	MBS
BnaA09g45470D	127	173	MBS
BnaC01g06410D	332	378	MBS
BnaC01g06410D	813	859	MBS
BnaC03g04580D	413	459	MBS
BnaC03g04580D	1445	1491	MBS
BnaC04g20090D	1303	1349	MBS
BnaC05g10940D	69	115	MBS
BnaC05g18670D	654	700	MBS
BnaC05g18670D	1258	1304	MBS
BnaC07g43650D	121	167	MBS
BnaC07g43650D	261	307	MBS
BnaC07g43650D	1818	1864	MBS
BnaC07g43650D	1857	1903	MBS
BnaC08g06320D	393	439	MBS
BnaCnng20070D	1408	1454	MBS
BnaA03g03190D	1404	1451	MRE
BnaA03g23610D	260	307	MRE
BnaA03g23610D	287	334	MRE
BnaA08g20500D	165	212	MRE
BnaA08g20500D	918	965	MRE
BnaA08g20500D	1202	1249	MRE
BnaA09g12980D	1501	1548	MRE
BnaA09g52990D	947	994	MRE
BnaC01g06410D	1210	1257	MRE
BnaC02g40790D	123	170	MRE
BnaC03g04580D	1379	1426	MRE
BnaC05g18670D	433	480	MRE
BnaC07g29530D	1174	1221	MRE
BnaC08g39310D	1827	1874	MRE
BnaCnng51440D	1066	1113	MRE
BnaCnng59830D	1922	1969	MRE
BnaCnng59830D	1949	1996	MRE
BnaA01g04870D	1125	1174	O2-site
BnaA01g04870D	1525	1574	O2-site
BnaA06g09570D	1590	1638	O2-site
BnaA08g20500D	204	253	O2-site
BnaA09g12980D	1842	1891	O2-site
BnaA09g31100D	1315	1364	O2-site
BnaA09g45470D	1956	2005	O2-site
BnaC01g06410D	1137	1186	O2-site
BnaC02g19900D	978	1027	O2-site
BnaC03g04580D	1211	1259	O2-site
BnaC04g20090D	219	267	O2-site
BnaC05g10940D	924	972	O2-site
BnaC08g39310D	1956	2005	O2-site
BnaC09g12900D	1838	1887	O2-site
BnaA02g00810D	531	578	P-box
BnaA02g32110D	1483	1530	P-box
BnaA08g20500D	667	714	P-box
BnaA08g20500D	1910	1957	P-box
BnaC02g19900D	713	760	P-box
BnaC07g29530D	405	452	P-box
BnaC08g06320D	881	928	P-box
BnaC08g06320D	1906	1953	P-box
BnaC08g39310D	1104	1151	P-box
BnaA01g04870D	534	583	TCA-element
BnaA01g04870D	1097	1146	TCA-element
BnaA09g12980D	1676	1725	TCA-element
BnaC01g06410D	549	598	TCA-element
BnaC01g06410D	1109	1158	TCA-element
BnaC05g10940D	111	160	TCA-element
BnaA02g00810D	1649	1698	TCA-element
BnaA02g00810D	1735	1785	TCA-element
BnaA02g14950D	1242	1291	TCA-element
BnaA03g03190D	1669	1718	TCA-element
BnaA03g23610D	53	102	TCA-element
BnaA09g12980D	1233	1282	TCA-element
BnaA09g45470D	1258	1307	TCA-element
BnaC02g19900D	960	1009	TCA-element
BnaC02g19900D	1646	1695	TCA-element
BnaC03g04580D	1637	1687	TCA-element
BnaC03g04580D	1674	1723	TCA-element
BnaC05g18670D	94	143	TCA-element
BnaC05g18670D	487	536	TCA-element
BnaC05g18670D	1324	1373	TCA-element
BnaC07g29530D	488	537	TCA-element
BnaC08g06320D	882	931	TCA-element
BnaC08g06320D	1229	1278	TCA-element
BnaC08g39310D	373	422	TCA-element
BnaC09g12900D	475	524	TCA-element
BnaCnng20070D	1640	1689	TCA-element
BnaCnng20070D	1724	1774	TCA-element
BnaCnng59830D	337	386	TCA-element
BnaA01g04870D	1865	1914	TC-rich repeats
BnaA02g00810D	764	813	TC-rich repeats
BnaA02g00810D	803	852	TC-rich repeats
BnaA02g14950D	1469	1518	TC-rich repeats
BnaA09g12980D	791	840	TC-rich repeats
BnaA09g13310D	1574	1623	TC-rich repeats
BnaA09g52990D	983	1032	TC-rich repeats
BnaC02g19900D	1414	1463	TC-rich repeats
BnaC02g19900D	1510	1559	TC-rich repeats
BnaC03g04580D	1339	1388	TC-rich repeats
BnaC07g29530D	420	469	TC-rich repeats
BnaC07g43650D	1988	2037	TC-rich repeats
BnaC08g39310D	847	896	TC-rich repeats
BnaC09g13580D	1574	1623	TC-rich repeats
BnaCnng20070D	1716	1765	TC-rich repeats
BnaCnng51440D	1102	1151	TC-rich repeats
BnaCnng51440D	1266	1315	TC-rich repeats
BnaA01g04870D	1096	1142	TCT-motif
BnaA01g04870D	1869	1915	TCT-motif
BnaA02g00810D	340	386	TCT-motif
BnaA02g00810D	768	814	TCT-motif
BnaA02g00810D	807	853	TCT-motif
BnaA02g00810D	1673	1719	TCT-motif
BnaA02g14950D	574	620	TCT-motif
BnaA03g03190D	114	160	TCT-motif
BnaA03g03190D	128	174	TCT-motif
BnaA03g23610D	1507	1553	TCT-motif
BnaA09g12980D	204	250	TCT-motif
BnaA09g12980D	552	598	TCT-motif
BnaA09g12980D	795	841	TCT-motif
BnaA09g13310D	1574	1620	TCT-motif
BnaA09g31100D	1069	1115	TCT-motif
BnaA09g45470D	536	582	TCT-motif
BnaA09g45470D	601	647	TCT-motif
BnaA09g52990D	1152	1198	TCT-motif
BnaC01g06410D	1108	1154	TCT-motif
BnaC02g19900D	86	132	TCT-motif
BnaC03g04580D	190	236	TCT-motif
BnaC04g20090D	648	694	TCT-motif
BnaC05g10940D	1919	1965	TCT-motif
BnaC07g29530D	679	725	TCT-motif
BnaC07g29530D	1891	1937	TCT-motif
BnaC07g43650D	594	640	TCT-motif
BnaC07g43650D	829	875	TCT-motif
BnaC08g39310D	987	1033	TCT-motif
BnaC09g13580D	1574	1620	TCT-motif
BnaCnng20070D	1664	1710	TCT-motif
BnaCnng51440D	834	880	TCT-motif
BnaCnng51440D	1270	1316	TCT-motif
BnaCnng59830D	463	509	TCT-motif
BnaA01g04870D	100	145	TGACG-motif
BnaA01g04870D	326	371	TGACG-motif
BnaA02g00810D	902	947	TGACG-motif
BnaA02g14950D	238	283	TGACG-motif
BnaA02g32110D	811	856	TGACG-motif
BnaA02g32110D	1896	1941	TGACG-motif
BnaA03g03190D	783	828	TGACG-motif
BnaA03g03190D	786	831	TGACG-motif
BnaA03g03190D	1657	1702	TGACG-motif
BnaA03g03190D	1923	1968	TGACG-motif
BnaA03g23610D	1327	1372	TGACG-motif
BnaA03g23610D	1666	1711	TGACG-motif
BnaA06g09570D	220	265	TGACG-motif
BnaA06g09570D	223	268	TGACG-motif
BnaA06g09570D	451	496	TGACG-motif
BnaA06g09570D	1267	1312	TGACG-motif
BnaA06g27560D	1962	2007	TGACG-motif
BnaA09g12980D	351	396	TGACG-motif
BnaA09g13310D	1687	1732	TGACG-motif
BnaA09g45470D	1015	1060	TGACG-motif
BnaA09g45470D	1055	1100	TGACG-motif
BnaC01g06410D	94	139	TGACG-motif
BnaC01g06410D	347	392	TGACG-motif
BnaC01g06410D	1087	1132	TGACG-motif
BnaC02g19900D	329	374	TGACG-motif
BnaC02g19900D	443	488	TGACG-motif
BnaC02g19900D	630	675	TGACG-motif
BnaC02g40790D	138	183	TGACG-motif
BnaC02g40790D	793	838	TGACG-motif
BnaC03g04580D	907	952	TGACG-motif
BnaC03g04580D	910	955	TGACG-motif
BnaC03g04580D	1625	1670	TGACG-motif
BnaC03g04580D	1918	1963	TGACG-motif
BnaC03g28030D	116	161	TGACG-motif
BnaC03g28030D	138	183	TGACG-motif
BnaC03g28030D	347	392	TGACG-motif
BnaC04g20090D	58	103	TGACG-motif
BnaC05g10940D	599	644	TGACG-motif
BnaC05g10940D	1007	1052	TGACG-motif
BnaC05g18670D	1528	1573	TGACG-motif
BnaC07g29530D	1085	1130	TGACG-motif
BnaC07g43650D	135	180	TGACG-motif
BnaC08g06320D	377	422	TGACG-motif
BnaC08g06320D	866	911	TGACG-motif
BnaC09g12900D	295	340	TGACG-motif
BnaC09g13580D	1687	1732	TGACG-motif
BnaCnng59830D	304	349	TGACG-motif
BnaCnng59830D	642	687	TGACG-motif
BnaCnng59830D	1168	1213	TGACG-motif
BnaA01g04870D	316	362	TGA-element
BnaA02g14950D	248	294	TGA-element
BnaA02g14950D	1835	1881	TGA-element
BnaA02g32110D	950	996	TGA-element
BnaA02g32110D	1003	1049	TGA-element
BnaA03g23610D	1555	1601	TGA-element
BnaA06g09570D	658	704	TGA-element
BnaA09g45470D	694	740	TGA-element
BnaA09g52990D	1122	1168	TGA-element
BnaC01g06410D	337	383	TGA-element
BnaC02g19900D	640	686	TGA-element
BnaC02g40790D	933	979	TGA-element
BnaC02g40790D	986	1032	TGA-element
BnaC07g29530D	136	182	TGA-element
BnaC07g29530D	1610	1656	TGA-element
BnaC09g12900D	1344	1390	TGA-element
BnaCnng51440D	1240	1286	TGA-element
BnaCnng59830D	414	460	TGA-element

## Sheet: distribution 
Distribution of cis-acting elements on the promoters of KNOX genes in B.napus
Cis-element name	Sequence	Count	Function
ABRE	TACGTGTC	59	cis-acting element involved in the abscisic acid responsiveness
	ACGTG
	GCAACGTGTC
	AACCCGG
	CACGTG
ACE	GACACGTATG	10	cis-acting element involved in light responsiveness
	CTAACGTATT
AE-box	AGAAACTT	17	part of a module for light response
	AGAAACAA
ARE	AAACCA	68	cis-acting regulatory element essential for the anaerobic induction
ATCT-motif	AATCTAATCC	6	part of a conserved DNA module involved in light responsiveness
Box 4	ATTAAT	84	part of a conserved DNA module involved in light responsiveness
CGTCA-motif	CGTCA	49	cis-acting regulatory element involved in the MeJA-responsiveness
Circadian	CAAAGATATC	6	cis-acting regulatory element involved in circadian control
GA-motif	ATAGATAA	7	part of a light responsive element
GARE-motif	ATAGATAA	9	part of a light responsive element
GATA-motif	ATAGATAA	13	part of a light responsive element
G-box	CACGAC	69	cis-acting regulatory element involved in light responsiveness
	CACGTC
	CACGTG
	CACGTT
	GCCACGTGGA
	TAAACGTG
	TAACACGTAG
	TACGTG
GT1-motif	GGTTAA	45	light responsive element
	GGTTAAT
	GTGTGTGAA
I-box	CAAT(A/T)ATTG	24	element involved in differentiation of the palisade mesophyll cells
L-box	ATCCCACCTAC	3	part of a light responsive element
LTR	CCGAAA	25	cis-acting element involved in low-temperature responsiveness
MBS	CAACTG	28	MYB binding site involved in drought-inducibility
MRE	AACCTAA	17	MYB binding site involved in light responsiveness
O2-site	GTTGACGTGA	14	cis-acting regulatory element involved in zein metabolism regulation
	GATGACATGG
	GATGA(C/T)(A/G)TG(A/G)
P-box	CCTTTTG	9	gibberellin-responsive element
TCA-element	TCAGAAGAGG	28	cis-acting element involved in salicylic acid responsiveness
	CCATCTTTTT
TC-rich repeats	ATTCTCTAAC	17	cis-acting element involved in defense and stress responsiveness
	GTTTTCTTAC
TCT-motif	TCTTAC	33	part of a light responsive element
TGACG-motif	TGACG	49	cis-acting regulatory element involved in the MeJA-responsiveness
TGA-element	AACGAC	18	auxin-responsive element
