# Supplementary material for: Genome-Wide Analysis of KNOX Genes: Identification, Evolution, Comparative Genomics, Expression Dynamics, and Sub-Cellular Localization in Brassica napus
Source: Plants (Basel). 2025 Jul 14;14(14):2167. doi: 10.3390/plants14142167 (PMC12300509; doi:10.3390/plants14142167)
Supplement: Supplementary file 1 [file plants-14-02167-s001.zip › Supplement file S9 Duplication genes of KNOX in B.napus.xlsx]

## Sheet: sheet
Sub	Chr		Duplication gene pairs		Cover of CDS %	Identify of protein %	Ka	Ks	Ka/Ks	Mode of Selection	Date (Mya)	Duplicate Type
I	A09/C08	1	BnKNAT6a-A	BnKNAT6a-C	93	85.79	0.0138985	0.033045	0.420593	negative selection	1.1015	segmental duplication
	C09/C05	2	BnKNAT6a-A	BnKNAT6b-C	84	97.29	0.145273	0.55254	0.262918	negative selection	18.418	segmental duplication
	A08/C05	3	BnKNAT6b-A	BnKNAT6b-C	93	82.3	0.0219877	0.0354257	0.620669	negative selection	1.18086	segmental duplication
	A08/A09	4	BnKNAT6b-A	BnKNAT6a-A	100	77.54	0.0614378	0.468116	0.131245	negative selection	15.6039	segmental duplication
	A08/C08	5	BnKNAT6b-A	BnKNAT6a-C	93	98.47	0.096346	0.548294	0.175719	negative selection	18.2765	segmental duplication
Ⅱ	A02/A06	6	BnKNAT3b-A	BnKNAT3a-A	72	93.77	0.020402	0.322433	0.0632751	negative selection	10.7478	segmental duplication
	A02/C07	7	BnKNAT3b-A	BnKNAT3a-C	72	88.75	0.126457	0.471979	0.267929	negative selection	15.7326	segmental duplication
	C02/C07	8	BnKNAT3b-C	BnKNAT3a-C	74	87.93	0.119261	0.454321	0.262505	negative selection	15.144	segmental duplication
	A02/A06	9	BnKNAT4a-A	BnKNAT3a-A	73	91.34	0.0689302	0.655274	0.105193	negative selection	21.8425	segmental duplication
	Cnn/C03	10	BnKNAT4a-C	BnKNAT4b-C	94	85.9	0.0670088	0.302235	0.221711	negative selection	10.0745	segmental duplication
	A03/C03	11	BnKNAT4b-A	BnKNAT4b-C	100	95.58	0.005466	0.0273201	0.200072	negative selection	0.91067	segmental duplication
	A03/A02	12	BnKNAT4b-A	BnKNAT4a-A	100	89.14	0.0267048	0.261088	0.102283	negative selection	8.70293	segmental duplication
	A03/A06	13	BnKNAT4b-A	BnKNAT3a-A	71	91.3	0.0631003	0.816383	0.0772924	negative selection	27.2128	segmental duplication
	A03/C07	14	BnKNAT4b-A	BnKNAT3a-C	71	85.53	0.159714	0.954797	0.167275	negative selection	31.8266	segmental duplication
	A01/C01	15	BnKNAT5a-A	BnKNAT5a-C	100	96.01	0.0151007	0.0938389	0.160921	negative selection	3.12796	segmental duplication
	A03/C07	16	BnKNAT5b-A	BnKNAT5b-C	94	89.75	0.034569	0.163971	0.210824	negative selection	5.46569	segmental duplication
	A03/C01	17	BnKNAT5b-A	BnKNAT5a-C	94	84.35	0.054218	0.359517	0.150808	negative selection	11.9839	segmental duplication
	A09/C04	18	BnKNAT7a-A	BnKNAT7a-C	100	82.18	0.00290769	0.0157211	0.184954	negative selection	0.524037	segmental duplication
	A09/A09	19	BnKNAT7b-A	BnKNAT7a-A	100	95.59	0.0191374	0.245579	0.077928	negative selection	8.18595	tandem duplication
	A09/C04	20	BnKNAT7b-A	BnKNAT7a-C	100	86.27	0.0221255	0.252878	0.0874948	negative selection	8.42926	segmental duplication
	Cnn/A09	21	BnKNAT7b-C	BnKNAT7a-A	91	94.92	0.0816082	0.143472	0.568808	negative selection	4.78241	segmental duplication
	Cnn/C04	22	BnKNAT7b-C	BnKNAT7a-C	91	86.27	0.0816082	0.160303	0.509086	negative selection	5.34344	segmental duplication
	C09/A09	23	BnKNAT7c-C	BnKNAT7a-A	94	88.89	0.100986	0.273449	0.369305	negative selection	9.11497	segmental duplication
	C09/C04	24	BnKNAT7c-C	BnKNAT7a-C	94	82.47	0.100986	0.29292	0.344757	negative selection	9.764	segmental duplication
Ⅲ	A09/C08	25	BnKNATM1-A	BnKNATM2-C	100	96.32	0.0347248	0.125029	0.277734	negative selection	4.16763	segmental duplication
	A09/C05	26	BnKNATM1-A	BnKNATM1-C	80	78.99	0.0904103	0.27076	0.333913	negative selection	9.02533	segmental duplication
